# Supplementary material for: Kinetic Study of Metalloporphyrin-Based Biomimetic Oxidation of Drugs Using One-Shot and Continuous Oxidizing Agent Addition Modes
Source: J Phys Chem B. 2026 Apr 28;130(18):4822–37. doi: 10.1021/acs.jpcb.6c00851 (PMC13158922; doi:10.1021/acs.jpcb.6c00851)
Supplement: Supplementary file 1 [file jp6c00851_si_001.zip]

Archive with 3 entries (3 files):
- Supplementary Information.pdf
- analysis.R
- data.csv
