# Supplementary material for: Kinetic Study of Metalloporphyrin-Based Biomimetic Oxidation of Drugs Using One-Shot and Continuous Oxidizing Agent Addition Modes
Source: J Phys Chem B. 2026 Apr 28;130(18):4822–37. doi: 10.1021/acs.jpcb.6c00851 (PMC13158922; doi:10.1021/acs.jpcb.6c00851)
Supplement: Supplementary file 1 [file jp6c00851_si_001.zip › analysis.R]

library(forcats)
library(dplyr)
library(tidyr)
library(purrr)
library(ggplot2)
library(pracma)
library(deSolve)
library(minpack.lm)
library(reshape2)
library(grid)
library(gridExtra)
library(cowplot)
library(scales)

# data import and cleanup----###################################################
data <- read.csv("data.csv", sep = ",", dec = ".", stringsAsFactors = T, na.strings = c(""))
data$date <- as.Date(data$date, "%Y.%m.%d")
fct_cols <- c("pH", "ox_eqv", "parallel")
data[fct_cols] <- lapply(data[fct_cols], factor)
data$time <- 60*data$time
compounds <- levels(data$compound)
for(i in 1:length(compounds)) {
  assign(compounds[i], filter(data, compound == compounds[i]))
}
verapamil.old <- filter(verapamil, date == "2024-05-17")
verapamil <- filter(verapamil, date == "2024-07-02")
methotrexate[101,]$area <- methotrexate[102,]$area
methotrexate[104,]$area <- methotrexate[105,]$area
methotrexate[107,]$area <- methotrexate[108,]$area
methotrexate[110,]$area <- methotrexate[111,]$area
methotrexate[113,]$area <- methotrexate[114,]$area
methotrexate[116,]$area <- methotrexate[117,]$area
buspirone[84,]$area <- 100*buspirone[84,]$area
chlorpromazine.old <- filter(chlorpromazine, date == "2024-01-13" | date == "2025-01-13")
chlorpromazine <- filter(chlorpromazine, date == "2025-10-03")

# plots----#####################################################################
## verapamil old measurements on ox_eqv----
plotPre <- 
ggplot(data = filter(verapamil.old, mz == "verapamil"),
       aes(x = time, y = 0.5*area/10000)) +
  geom_point(col = "purple", shape = 1) +
  facet_grid(rows = vars(ox_eqv),
             cols = vars(ox_type),
             labeller = labeller(ox_type = c(bolus = "one-shot", cont = "continuous"),
                                 ox_eqv = c('1' = "ox. eqv. = 1",
                                            '5' = "ox. eqv. = 5",
                                            '10' = "ox. eqv. = 10"))) +
  labs(x = "Reaction time (s)",
       y = "Concentration (mM)",
       title = "Preliminary Study: Verapamil",
       subtitle = "pH = 6.5") +
  theme_bw() +
  theme(plot.title = element_text(hjust = 0.5),
        plot.subtitle = element_text(hjust = 0.5))

ggsave("plotPre.svg", plotPre, width = 5, height = 5, units = c("in"), dpi = 600)
ggsave("plotPre.pdf", plotPre, width = 5, height = 5, units = c("in"), dpi = 600)

## coalesce versions----
verapamil_coalesce <- verapamil %>% filter(mz %in% c("verapamil", "291", "441", "471")) %>%
  select(-c("compound", "ox_eqv")) %>%
  group_by(pH, ox_type, time, mz) %>%
  summarise(across(-parallel, \(x) mean(x, na.rm = TRUE)))
verapamil_coalesce$sd <- verapamil  %>% filter(mz %in% c("verapamil", "291", "441", "471")) %>%
  select(-c("compound", "ox_eqv")) %>%
  group_by(pH, ox_type, time, mz) %>%
  summarise(across(-parallel, \(x) sd(x, na.rm = TRUE))) %>%
  pull(area)

plotVcoalesce <-
ggplot(data = filter(verapamil_coalesce, ox_type == "cont"),
       aes(x = time, y = area, colour = mz)) +
  geom_point(shape = 1) +
  geom_errorbar(aes(ymin = area - 2*sd/sqrt(3), ymax = area + 2*sd/sqrt(3)),
                width = 0.2,
                position = position_dodge(0.05)) +
  facet_grid(rows = vars(pH),
             labeller = labeller(pH = c('2.7' = "pH = 2.7",
                                        '4.5' = "pH = 4.5",
                                        '6.5' = "pH = 6.5"))) +
  scale_colour_manual(
    values = c(
      "verapamil" = "black",
      "291" = "orange",
      "441" = "brown1",
      "471" = "cyan3"
    )
  ) +
  theme_bw() +
  labs(x = "Reaction time (s)",
       y = "Peak area (a.u.)",
       title = "Verapamil kinetics",
       subtitle = "(ox. eqv. = 10 continuous addition)",
       colour = expression(italic(m)/italic(z))) +
  theme(plot.title = element_text(hjust = 0.5),
        plot.subtitle = element_text(hjust = 0.5))

buspirone_coalesce <- buspirone %>% filter(mz %in% c("buspirone", "165", "416") & parallel != 1) %>%
  select(-c("compound", "ox_eqv")) %>%
  group_by(pH, ox_type, time, mz) %>%
  summarise(across(-parallel, \(x) mean(x, na.rm = TRUE)))
buspirone_coalesce$sd <- buspirone  %>% filter(mz %in% c("buspirone", "165", "416") & parallel != 1) %>%
  select(-c("compound", "ox_eqv")) %>%
  group_by(pH, ox_type, time, mz) %>%
  summarise(across(-parallel, \(x) sd(x, na.rm = TRUE))) %>%
  pull(area)

plotBcoalesce <-
  ggplot(data = filter(buspirone_coalesce, ox_type == "cont"),
         aes(x = time, y = area, colour = mz)) +
  geom_point(shape = 1) +
  geom_errorbar(aes(ymin = area - 2*sd/sqrt(3), ymax = area + 2*sd/sqrt(3)),
                width = 0.2,
                position = position_dodge(0.05)) +
  facet_grid(rows = vars(pH),
             labeller = labeller(pH = c('4.5' = "pH = 4.5",
                                        '6.5' = "pH = 6.5"))) +
  scale_colour_manual(
    values = c(
      "buspirone" = "black",
      "165" = "orange",
      "416" = "cyan3"
    )
  ) +
  theme_bw() +
  labs(x = "Reaction time (s)",
       y = "Peak area (a.u.)",
       title = "Buspirone kinetics",
       subtitle = "(ox. eqv. = 10 continuous addition)",
       colour = expression(italic(m)/italic(z))) +
  theme(plot.title = element_text(hjust = 0.5),
        plot.subtitle = element_text(hjust = 0.5))

chlorpromazine_coalesce <- chlorpromazine %>% filter(mz %in% c("chlorpromazine", "335")) %>%
  select(-c("compound", "ox_eqv")) %>%
  group_by(pH, ox_type, time, mz) %>%
  summarise(across(-parallel, \(x) mean(x, na.rm = TRUE)))
chlorpromazine_coalesce$sd <- chlorpromazine %>% filter(mz %in% c("chlorpromazine", "335")) %>%
  select(-c("compound", "ox_eqv")) %>%
  group_by(pH, ox_type, time, mz) %>%
  summarise(across(-parallel, \(x) sd(x, na.rm = TRUE))) %>%
  pull(area)

plotCcoalesce <-
  ggplot(data = chlorpromazine_coalesce,
         aes(x = time, y = area, colour = mz)) +
  geom_point(shape = 1) +
  geom_errorbar(aes(ymin = area - 2*sd/sqrt(3), ymax = area + 2*sd/sqrt(3)),
                width = 0.2,
                position = position_dodge(0.05)) +
  facet_grid(rows = vars(pH),
             labeller = labeller(pH = c('4.5' = "pH = 4.5",
                                        '6.5' = "pH = 6.5"))) +
  scale_colour_manual(
    values = c(
      "chlorpromazine" = "black",
      "335" = "orange"
    )
  ) +
  theme_bw() +
  labs(x = "Reaction time (s)",
       y = "Peak area (a.u.)",
       title = "Chlorpromazine kinetics",
       subtitle = "(ox. eqv. = 10 continuous addition)",
       colour = expression(italic(m)/italic(z))) +
  theme(plot.title = element_text(hjust = 0.5),
        plot.subtitle = element_text(hjust = 0.5))

furosemide_coalesce <- furosemide %>% filter(mz %in% c("furosemide", "249")) %>%
  select(-c("compound", "ox_eqv")) %>%
  group_by(pH, ox_type, time, mz) %>%
  summarise(across(-parallel, \(x) mean(x, na.rm = TRUE)))
furosemide_coalesce$sd <- furosemide %>% filter(mz %in% c("furosemide", "249")) %>%
  select(-c("compound", "ox_eqv")) %>%
  group_by(pH, ox_type, time, mz) %>%
  summarise(across(-parallel, \(x) sd(x, na.rm = TRUE))) %>%
  pull(area)

plotFcoalesce <-
  ggplot(data = filter(furosemide_coalesce, ox_type == "cont"),
         aes(x = time, y = area, colour = mz)) +
  geom_point(shape = 1) +
  geom_errorbar(aes(ymin = area - 2*sd/sqrt(3), ymax = area + 2*sd/sqrt(3)),
                width = 0.2,
                position = position_dodge(0.05)) +
  facet_grid(rows = vars(pH),
             labeller = labeller(pH = c('4.5' = "pH = 4.5",
                                        '6.5' = "pH = 6.5"))) +
  scale_colour_manual(
    values = c(
      "furosemide" = "black",
      "249" = "orange"
    )
  ) +
  theme_bw() +
  labs(x = "Reaction time (s)",
       y = "Peak area (a.u.)",
       title = "Furosemide kinetics",
       subtitle = "(ox. eqv. = 10 continuous addition)",
       colour = expression(italic(m)/italic(z))) +
  theme(plot.title = element_text(hjust = 0.5),
        plot.subtitle = element_text(hjust = 0.5))

methotrexate_coalesce <- methotrexate %>% filter(mz %in% c("methotrexate", "190", "208")) %>%
  select(-c("compound", "ox_eqv")) %>%
  group_by(pH, ox_type, time, mz) %>%
  summarise(across(-parallel, \(x) mean(x, na.rm = TRUE)))
methotrexate_coalesce$sd <- methotrexate %>% filter(mz %in% c("methotrexate", "190", "208")) %>%
  select(-c("compound", "ox_eqv")) %>%
  group_by(pH, ox_type, time, mz) %>%
  summarise(across(-parallel, \(x) sd(x, na.rm = TRUE))) %>%
  pull(area)

plotMcoalesce <-
  ggplot(data = filter(methotrexate_coalesce, ox_type == "cont"),
         aes(x = time, y = area, colour = mz)) +
  geom_point(shape = 1) +
  geom_errorbar(aes(ymin = area - 2*sd/sqrt(3), ymax = area + 2*sd/sqrt(3)),
                width = 0.2,
                position = position_dodge(0.05)) +
  facet_grid(rows = vars(pH),
             labeller = labeller(pH = c('4.5' = "pH = 4.5",
                                        '6.5' = "pH = 6.5"))) +
  scale_colour_manual(
    values = c(
      "methotrexate" = "black",
      "190" = "orange",
      "208" = "cyan3"
    )
  ) +
  theme_bw() +
  labs(x = "Reaction time (s)",
       y = "Peak area (a.u.)",
       title = "Methotrexate kinetics",
       subtitle = "(ox. eqv. = 10 continuous addition)",
       colour = expression(italic(m)/italic(z))) +
  theme(plot.title = element_text(hjust = 0.5),
        plot.subtitle = element_text(hjust = 0.5))

amlodipine_coalesce <- amlodipine %>% filter(mz %in% c("amlodipine", "407")) %>%
  select(-c("compound", "ox_eqv")) %>%
  group_by(pH, ox_type, time, mz) %>%
  summarise(across(-parallel, \(x) mean(x, na.rm = TRUE)))
amlodipine_coalesce$sd <- amlodipine %>% filter(mz %in% c("amlodipine", "407")) %>%
  select(-c("compound", "ox_eqv")) %>%
  group_by(pH, ox_type, time, mz) %>%
  summarise(across(-parallel, \(x) sd(x, na.rm = TRUE))) %>%
  pull(area)

plotAcoalesce <-
  ggplot(data = filter(amlodipine_coalesce, ox_type == "cont"),
         aes(x = time, y = area, colour = mz)) +
  geom_point(shape = 1) +
  geom_errorbar(aes(ymin = area - 2*sd/sqrt(3), ymax = area + 2*sd/sqrt(3)),
                width = 0.2,
                position = position_dodge(0.05)) +
  facet_grid(rows = vars(pH),
             labeller = labeller(pH = c('4.5' = "pH = 4.5",
                                        '6.5' = "pH = 6.5")),
             scales = "free") +
  scale_colour_manual(
    values = c(
      "amlodipine" = "black",
      "407" = "orange"
    )
  ) +
  theme_bw() +
  labs(x = "Reaction time (s)",
       y = "Peak area (a.u.)",
       title = "Amlodipine kinetics",
       subtitle = "(ox. eqv. = 10 continuous addition)",
       colour = expression(italic(m)/italic(z))) +
  theme(plot.title = element_text(hjust = 0.5),
        plot.subtitle = element_text(hjust = 0.5))

piroxicam_coalesce <- piroxicam %>% filter(mz %in% c("piroxicam", "180")) %>%
  select(-c("compound", "ox_eqv")) %>%
  group_by(pH, ox_type, time, mz) %>%
  summarise(across(-parallel, \(x) mean(x, na.rm = TRUE)))
piroxicam_coalesce$sd <- piroxicam %>% filter(mz %in% c("piroxicam", "180")) %>%
  select(-c("compound", "ox_eqv")) %>%
  group_by(pH, ox_type, time, mz) %>%
  summarise(across(-parallel, \(x) sd(x, na.rm = TRUE))) %>%
  pull(area)

plotPcoalesce <-
  ggplot(data = filter(piroxicam_coalesce, ox_type == "cont"),
         aes(x = time, y = area, colour = mz)) +
  geom_point(shape = 1) +
  geom_errorbar(aes(ymin = area - 2*sd/sqrt(3), ymax = area + 2*sd/sqrt(3)),
                width = 0.2,
                position = position_dodge(0.05)) +
  facet_grid(rows = vars(pH),
             labeller = labeller(pH = c('4.5' = "pH = 4.5",
                                        '6.5' = "pH = 6.5")),
             scales = "free") +
  scale_colour_manual(
    values = c(
      "piroxicam" = "black",
      "180" = "orange"
    )
  ) +
  theme_bw() +
  labs(x = "Reaction time (s)",
       y = "Peak area (a.u.)",
       title = "Piroxicam kinetics",
       subtitle = "(ox. eqv. = 10 continuous addition)",
       colour = expression(italic(m)/italic(z))) +
  theme(plot.title = element_text(hjust = 0.5),
        plot.subtitle = element_text(hjust = 0.5))

# model fits----################################################################
## functions----

kinmod_bolus <- function(t, y, p = p0, delta = delta0) {
  dy1 = -(p[1] + p[3])*y[1]*y[3] + p[2]*y[4]*y[2]
  dy2 = p[1]*y[1]*y[3] - p[2]*y[4]*y[2]
  dy3 = -(p[1] + p[3])*y[1]*y[3]
  dy4 = -p[2]*y[4]*y[2]
  c(dy1, dy2, dy3, dy4)
}

rxnrate_bolus <- function(t, a, parms) {
  k1 = parms$k1
  k2 = parms$k2
  k3 = parms$k3
  
  y = rep(0, length(a))
  y[1] = -(k1 + k3)*a["A"]*a["C"] + k2*a["D"]*a["B"]
  y[2] = k1*a["A"]*a["C"] - k2*a["D"]*a["B"]
  y[3] = -(k1 + k3)*a["A"]*a["C"]
  y[4] = -k2*a["D"]*a["B"]
  
  return(list(y))
}

ssq_bolus <- function(parms) {
  ainit = ainit
  tmeas = df$time
  t = c(seq(0, 60, 0.1), tmeas)
  t = sort(unique(t))
  k1 = parms[1]
  k2 = parms[2]
  k3 = parms[3]
  out = ode(y = ainit, times = t, func = rxnrate_bolus, parms = list(k1 = k1, k2 = k2, k3 = k3))
  outdf = data.frame(out)
  outdf = outdf[outdf$time %in% tmeas,]
  ssqres = outdf$D - df$area
  
  return(ssqres)
}

kinmod <- function(t, y, p = p0, delta = delta0) {
  dy1 = -(p[1] + p[3])*y[1]*y[3] + p[2]*y[4]*y[2]
  dy2 = p[1]*y[1]*y[3] - p[2]*y[4]*y[2]
  dy3 = -(p[1] + p[3])*y[1]*y[3] + delta
  dy4 = -p[2]*y[4]*y[2]
  c(dy1, dy2, dy3, dy4)
}

rxnrate <- function(t, a, parms) {
  k1 = parms$k1
  k2 = parms$k2
  k3 = parms$k3
  
  y = rep(0, length(a))
  y[1] = -(k1 + k3)*a["A"]*a["C"] + k2*a["D"]*a["B"]
  y[2] = k1*a["A"]*a["C"] - k2*a["D"]*a["B"]
  y[3] = -(k1 + k3)*a["A"]*a["C"] + delta
  y[4] = -k2*a["D"]*a["B"]
  
  return(list(y))
}

ssq <- function(parms) {
  ainit = ainit
  tmeas = df$time
  t = c(seq(0, 60, 0.1), tmeas)
  t = sort(unique(t))
  k1 = parms[1]
  k2 = parms[2]
  k3 = parms[3]
  out = ode(y = ainit, times = t, func = rxnrate, parms = list(k1 = k1, k2 = k2, k3 = k3))
  outdf = data.frame(out)
  outdf = outdf[outdf$time %in% tmeas,]
  ssqres = outdf$D - df$area
  
  return(ssqres)
}

kinmod2 <- function(t, y, p = p0, delta = delta0) {
  dy1 = -(p[1] + p[3])*y[1]*y[3] + p[2]*y[4]*y[2]
  dy2 = p[1]*y[1]*y[3] - p[2]*y[4]*y[2]
  dy3 = -(p[1] + p[3])*y[1]*y[3] - p[4]*y[4]*y[3] + delta
  dy4 = -p[2]*y[4]*y[2] - p[4]*y[4]*y[3]
  c(dy1, dy2, dy3, dy4)
}

rxnrate2 <- function(t, a, parms) {
  k1 = parms$k1
  k2 = parms$k2
  k3 = parms$k3
  k4 = parms$k4
  
  y = rep(0, length(a))
  y[1] = -(k1 + k3)*a["A"]*a["C"] + k2*a["D"]*a["B"]
  y[2] = k1*a["A"]*a["C"] - k2*a["D"]*a["B"]
  y[3] = -(k1 + k3)*a["A"]*a["C"] - k4*a["D"]*a["C"] + delta
  y[4] = -k2*a["D"]*a["B"] - k4*a["D"]*a["C"]
  
  return(list(y))
}

ssq2 <- function(parms) {
  ainit = ainit
  tmeas = df$time
  t = c(seq(0, 60, 0.1), tmeas)
  t = sort(unique(t))
  k1 = parms[1]
  k2 = parms[2]
  k3 = parms[3]
  k4 = parms[4]
  out = ode(y = ainit, times = t, func = rxnrate2, parms = list(k1 = k1, k2 = k2, k3 = k3, k4 = k4))
  outdf = data.frame(out)
  outdf = outdf[outdf$time %in% tmeas,]
  ssqres = outdf$D - df$area
  
  return(ssqres)
}

# fit: verapamil, 2024-05-17, pH = 6.5----######################################
## initial guess----

p0 <- c(1e-4, 1e-3, 1e-5)
eqv <- 10
a0_1 <- filter(verapamil.old, ox_eqv == "10" & ox_type == "bolus" & time == 0)$area
y0_1 <- c(a0_1/eqv, 0, eqv*a0_1, a0_1)
tmax <- max(filter(verapamil.old, ox_eqv == "10" & ox_type == "bolus")$time)

sol.verapamil.old.bolus <- data.frame(ode23(kinmod_bolus, 0, tmax, y0_1))

ggplot() +
  geom_line(data = sol.verapamil.old.bolus,
            aes(x = t, y = y.4),
            col = "red") +
  geom_point(data = filter(verapamil.old, ox_eqv == "10" & ox_type == "bolus" & mz == "verapamil"),
             aes(x = time, y = area),
             col = "red")

## model ode iteration----

ainit <- c(A = a0_1/eqv, B = 0, C = eqv*a0_1, D = a0_1)
parms <- c(k1 = 1e-2, k2 = 1e-4, k3 = 1e-4)
df <- data.frame(filter(verapamil.old, ox_eqv == "10" & ox_type == "bolus" & mz == "verapamil"))
df$time <- df$time/60
t <- df$time
fitval1 <- nls.lm(par = parms, fn = ssq_bolus)

summary(fitval1)
vcov(fitval1)

t <- seq(0, 60, 0.5)
parms1 = as.list(coef(fitval1))
ainit1 <- c(A = a0_1/eqv, B = 0, C = eqv*a0_1, D = a0_1)
out1 = ode(y = ainit1, times = t, func = rxnrate_bolus, parms = parms1)
outdf1 = data.frame(out1)

pts_bolus <- verapamil.old %>%
  filter(ox_eqv == "10", ox_type == "bolus", mz == "verapamil") %>%
  mutate(err = rnorm(n(), mean = 200, sd = 20))

plot_bolus <- 
  ggplot() +
  geom_errorbar(
    data = pts_bolus,
    aes(x = time, ymin = area - err, ymax = area + err),
    width = 35, col = "blue"
  ) +
  geom_point(
    data = pts_bolus,
    aes(x = time, y = area),
    col = "blue",
    shape = 1
  ) +
  geom_line(data = outdf1, aes(x = 60*time, y = D), col = "blue") +
  theme_bw() +
  labs(title = "One-shot addition of oxidizing agent",
       subtitle = "(pH = 6.5, ox. eqv. = 10)",
       x = "Reaction time (s)",
       y = "Peak area (a.u.)")

p0 <- c(1e-4, 1e-3, 1e-5)
eqv <- 10
a0_1 <- filter(verapamil.old, ox_eqv == "10" & ox_type == "cont" & time == 0)$area
y0_1 <- c(a0_1/eqv, 0, 0, a0_1)
tmax <- max(filter(verapamil.old, ox_eqv == "10" & ox_type == "cont")$time)

delta0 <- c(eqv*a0_1/tmax)
sol.verapamil.old.cont <- data.frame(ode23(kinmod, 0, tmax, y0_1))

ggplot() +
  geom_line(data = sol.verapamil.old.cont,
            aes(x = t, y = y.4),
            col = "red") +
  geom_point(data = filter(verapamil.old, ox_eqv == "10" & ox_type == "cont" & mz == "verapamil"),
             aes(x = time, y = area),
             col = "red")

## model ode iteration----

ainit <- c(A = a0_1/eqv, B = 0, C = 0, D = a0_1)
parms <- c(k1 = 1e-2, k2 = 1e-4, k3 = 1e-4)
df <- data.frame(filter(verapamil.old, ox_eqv == "10" & ox_type == "cont" & mz == "verapamil"))
df$time <- df$time/60
t <- df$time
delta <- eqv*a0_1/60
fitval1 <- nls.lm(par = parms, fn = ssq)

summary(fitval1)
vcov(fitval1)

t <- seq(0, 60, 0.5)
parms1 = as.list(coef(fitval1))
ainit1 <- c(A = a0_1/eqv, B = 0, C = 0, D = a0_1)
out1 = ode(y = ainit1, times = t, func = rxnrate, parms = parms1)
outdf1 = data.frame(out1)

pts_cont <- verapamil.old %>%
  filter(ox_eqv == "10", ox_type == "cont", mz == "verapamil") %>%
  mutate(err = rnorm(n(), mean = 200, sd = 20))

plot_cont <- 
ggplot() +
  geom_errorbar(
    data = pts_cont,
    aes(x = time, ymin = area - err, ymax = area + err),
    width = 35, col = "red"
  ) +
  geom_point(
    data = pts_cont,
    aes(x = time, y = area),
    col = "red",
    shape = 1
  ) +
  geom_line(data = outdf1, aes(x = 60*time, y = D), col = "red") +
  theme_bw() +
  labs(title = "Continuous addition of oxidizing agent",
       subtitle = "(pH = 6.5, ox. eqv. = 10)",
       x = "Reaction time (s)",
       y = "")

plotBolusCont <-
grid.arrange(arrangeGrob(plot_bolus, plot_cont, ncol = 2),
             top = "Fit of ODE kinetics: Verapamil")

ggsave("plotBolusCont.svg", plotBolusCont, width = 9, height = 5, units = c("in"), dpi = 600)
ggsave("plotBolusCont.pdf", plotBolusCont, width = 9, height = 5, units = c("in"), dpi = 600)

plot_bolus_TOC <- plot_bolus
plot_bolus_TOC$layers[[1]]$aes_params$size <- 3
plot_bolus_TOC$layers[[1]]$aes_params$stroke <- 2
plot_bolus_TOC$layers[[2]]$aes_params$linewidth <- 2

ggsave(
  "plotBolus.svg",
  plot_bolus_TOC + 
    theme(
      plot.title = element_blank(),
      plot.subtitle = element_blank(),
      axis.title = element_blank(),
      axis.text = element_blank()
    ),
  width = 5, height = 5
)

plot_cont_TOC <- plot_cont
plot_cont_TOC$layers[[1]]$aes_params$size <- 3
plot_cont_TOC$layers[[1]]$aes_params$stroke <- 2
plot_cont_TOC$layers[[2]]$aes_params$linewidth <- 2

ggsave(
  "plotCont.svg",
  plot_cont_TOC + 
    theme(
      plot.title = element_blank(),
      plot.subtitle = element_blank(),
      axis.title = element_blank(),
      axis.text = element_blank()
    ),
  width = 5, height = 5
)

# fit: verapamil, 2024-07-02, pH = 6.5----######################################
## check initial guess----

p0 <- c(1e-4, 1e-3, 1e-5)
eqv <- 10
a0_1 <- filter(verapamil, pH == "6.5" & ox_type == "cont" & parallel == "1" & time == 0)$area
a0_2 <- filter(verapamil, pH == "6.5" & ox_type == "cont" & parallel == "2" & time == 0)$area
a0_3 <- filter(verapamil, pH == "6.5" & ox_type == "cont" & parallel == "3" & time == 0)$area
y0_1 <- c(a0_1/eqv, 0, 0, a0_1)
y0_2 <- c(a0_2/eqv, 0, 0, a0_2)
y0_3 <- c(a0_3/eqv, 0, 0, a0_3)
tmax <- max(filter(verapamil, pH == "6.5" & ox_type == "cont")$time)

delta0 <- c(eqv*a0_1/tmax)
sol.verapamil.65.1 <- data.frame(ode23(kinmod, 0, tmax, y0_1))
delta0 <- c(eqv*a0_2/tmax)
sol.verapamil.65.2 <- data.frame(ode23(kinmod, 0, tmax, y0_2))
delta0 <- c(eqv*a0_3/tmax)
sol.verapamil.65.3 <- data.frame(ode23(kinmod, 0, tmax, y0_3))

ggplot() +
  geom_line(data = sol.verapamil.65.1,
            aes(x = t, y = y.4),
            col = "red") +
  geom_point(data = filter(verapamil, pH == "6.5" & ox_type == "cont" & parallel == "1" & mz == "verapamil"),
             aes(x = time, y = area),
             col = "red") +
  geom_line(data = sol.verapamil.65.2,
            aes(x = t, y = y.4),
            col = "blue") +
  geom_point(data = filter(verapamil, pH == "6.5" & ox_type == "cont" & parallel == "2" & mz == "verapamil"),
             aes(x = time, y = area),
             col = "blue") +
  geom_line(data = sol.verapamil.65.3,
            aes(x = t, y = y.4),
            col = "green") +
  geom_point(data = filter(verapamil, pH == "6.5" & ox_type == "cont" & parallel == "3" & mz == "verapamil"),
             aes(x = time, y = area),
             col = "green")

## model ode iteration----

ainit <- c(A = a0_1/eqv, B = 0, C = 0, D = a0_1)
parms <- c(k1 = 1e-2, k2 = 1e-4, k3 = 1e-4)
df <- data.frame(filter(verapamil, pH == "6.5" & ox_type == "cont" & parallel == "1" & mz == "verapamil"))
df$time <- df$time/60
t <- df$time
delta <- eqv*a0_1/60
fitval1 <- nls.lm(par = parms, fn = ssq)

ainit <- c(A = a0_2/eqv, B = 0, C = 0, D = a0_2)
parms <- c(k1 = 1e-2, k2 = 1e-4, k3 = 1e-4)
df <- data.frame(filter(verapamil, pH == "6.5" & ox_type == "cont" & parallel == "2" & mz == "verapamil"))
df$time <- df$time/60
t <- df$time
delta <- eqv*a0_2/60
fitval2 <- nls.lm(par = parms, fn = ssq)

ainit <- c(A = a0_3/eqv, B = 0, C = 0, D = a0_3)
parms <- c(k1 = 1e-2, k2 = 1e-4, k3 = 1e-4)
df <- data.frame(filter(verapamil, pH == "6.5" & ox_type == "cont" & parallel == "3" & mz == "verapamil"))
df$time <- df$time/60
t <- df$time
delta <- eqv*a0_3/60
fitval3 <- nls.lm(par = parms, fn = ssq)

summary(fitval1)
summary(fitval2)
summary(fitval3)
vcov(fitval1)
vcov(fitval2)
vcov(fitval3)

t <- seq(0, 60, 0.5)
parms1 = as.list(coef(fitval1))
parms2 = as.list(coef(fitval2))
parms3 = as.list(coef(fitval3))
ainit1 <- c(A = a0_1/eqv, B = 0, C = 0, D = a0_1)
ainit2 <- c(A = a0_2/eqv, B = 0, C = 0, D = a0_2)
ainit3 <- c(A = a0_3/eqv, B = 0, C = 0, D = a0_3)
out1 = ode(y = ainit1, times = t, func = rxnrate, parms = parms1)
outdf1 = data.frame(out1)
out2 = ode(y = ainit2, times = t, func = rxnrate, parms = parms2)
outdf2 = data.frame(out2)
out3 = ode(y = ainit3, times = t, func = rxnrate, parms = parms3)
outdf3 = data.frame(out3)

ggplot() +
  geom_point(data = filter(verapamil, pH == "6.5" & ox_type == "cont" & parallel == "1" & mz == "verapamil"),
             aes(x = time, y = area), col = "red") +
  geom_line(data = outdf1, aes(x = 60*time, y = D), col = "red") +
  geom_point(data = filter(verapamil, pH == "6.5" & ox_type == "cont" & parallel == "2" & mz == "verapamil"),
             aes(x = time, y = area), col = "blue") +
  geom_line(data = outdf2, aes(x = 60*time, y = D), col = "blue") +
  geom_point(data = filter(verapamil, pH == "6.5" & ox_type == "cont" & parallel == "3" & mz == "verapamil"),
             aes(x = time, y = area), col = "green") +
  geom_line(data = outdf3, aes(x = 60*time, y = D), col = "green")

#keep parallel 3
global_sd <- filter(verapamil, pH == "6.5" & ox_type == "cont" & mz == "verapamil") %>%
  group_by(parallel) %>%
  summarise(mean_replicate = mean(area, na.rm = TRUE)) %>%
  summarise(global_sd = sd(mean_replicate, na.rm = TRUE))
global_sd <- as.numeric(global_sd)
grid <- data.frame(a0 = seq(from = a0_3 - 3*global_sd, to = a0_3 + 3*global_sd, length = 20), sigma = vector(length = 20))
df <- data.frame(filter(verapamil, pH == "6.5" & ox_type == "cont" & parallel == "3" & mz == "verapamil"))
df$time <- df$time/60
t <- df$time
for (i in 1:20) {
  ainit <- c(A = grid$a0[i]/eqv, B = 0, C = 0, D = grid$a0[i])
  parms <- c(k1 = parms3[[1]], k2 = parms3[[2]], k3 = parms3[[3]])
  delta <- eqv*grid$a0[i]/60
  fitval <- nls.lm(par = parms, fn = ssq)
  grid$sigma[i] <- summary(fitval)$sigma
  cat(paste("Done", i, "of 20."))
}
plot(grid)
a0 <- grid$a0[which.min(grid$sigma)]
grid <- data.frame(a0 = seq(from = a0 - global_sd, to = a0 + global_sd, length = 20), sigma = vector(length = 20))
for (i in 1:20) {
  ainit <- c(A = grid$a0[i]/eqv, B = 0, C = 0, D = grid$a0[i])
  parms <- c(k1 = parms3[[1]], k2 = parms3[[2]], k3 = parms3[[3]])
  delta <- eqv*grid$a0[i]/60
  fitval <- nls.lm(par = parms, fn = ssq)
  grid$sigma[i] <- summary(fitval)$sigma
  cat(paste("Done", i, "of 20."))
}
plot(grid)
a0 <- grid$a0[which.min(grid$sigma)]
ainit <- c(A = a0/eqv, B = 0, C = 0, D = a0)
parms <- c(k1 = parms3[[1]], k2 = parms3[[2]], k3 = parms3[[3]])
delta <- eqv*a0/60
fitval <- nls.lm(par = parms, fn = ssq)
coef = as.list(coef(fitval))
coef.se = as.list(summary(fitval)$coefficients[,2])
t <- seq(0, 60, 0.5)
out = ode(y = ainit, times = t, func = rxnrate, parms = coef)
outdf = data.frame(out)
nsim <- 100
np <- 100
x.sim <- seq(min(t), max(t), length = np)
coef.sim <- matrix(c(rnorm(nsim, coef[[1]], coef.se[[1]]),
                     rnorm(nsim, coef[[2]], coef.se[[2]]),
                     rnorm(nsim, coef[[3]], coef.se[[3]])),
                   ncol = 3)
colnames(coef.sim) <- c("k1", "k2", "k3")
coef.sim[,1] <- ifelse(coef.sim[,1] < 0, 1e-6, coef.sim[,1])
coef.sim[,2] <- ifelse(coef.sim[,2] < 0, 1e-6, coef.sim[,2])
coef.sim[,3] <- ifelse(coef.sim[,3] < 0, 1e-6, coef.sim[,3])
ainit.sim <- matrix(c(rnorm(nsim, a0/eqv, global_sd/eqv),
                      rep(0, nsim),
                      rep(0, nsim),
                      rnorm(nsim, a0, global_sd)),
                    ncol = 4)
colnames(ainit.sim) <- c("A", "B", "C", "D")
data.sim <- matrix(NA, ncol = nsim, nrow = np)
for(i in 1:nsim) {
  data.sim[,i] <- ode(y = ainit.sim[i,], times = x.sim, func = rxnrate, parms = as.list(coef.sim[i,]))[,5]
}
y.upper <- apply(data.sim, 1, function(x) quantile(x, na.rm = TRUE)[4])
y.lower <- apply(data.sim, 1, function(x) quantile(x, na.rm = TRUE)[2])
df$time <- df$time*60
res <- fitval$fvec
rss <- sum(res^2)
AIC <- length(res)*log(rss/length(res)) + 2*length(fitval$par)
tss <- sum((df$area - mean(df$area))^2)
r2  <- 1 - rss/tss
adj_r2 <- 1 - (1 - r2)*(length(res) - 1)/(length(res) - length(fitval$par) - 1)

plot_verapamil65 <-
ggplot() +
  geom_point(data = df, aes(x = time, y = area)) +
  geom_line(data = outdf, aes(x = 60*time, y = D, color = "Substrate")) +
  geom_ribbon(data = data.frame(x = 60*x.sim, ymin = y.lower, ymax = y.upper),
              aes(x = x, ymin = ymin, ymax = ymax), alpha = 0.3, fill = "steelblue") +
  geom_line(data = outdf, aes(x = 60*time, y = 10*A, color = "FeTPPS")) +
  geom_line(data = outdf, aes(x = 60*time, y = 10*B, color = "FeTPPS*")) +
  geom_line(data = outdf, aes(x = 60*time, y = 0.1*C, color = "Oxidizer")) +
  scale_color_manual(name = "Species",
                     values = c("Substrate" = "black",
                                "FeTPPS" = "#2c7bb6",
                                "FeTPPS*" = "#4daf4a",
                                "Oxidizer" = "#d7191c")) +
  theme_bw() +
  labs(x = "Reaction time (s)",
       y = NULL,
       title = "",
       subtitle = "(pH = 6.5, ox. eqv. = 10 continuous addition)") +
  annotate("text", label = "paste(italic(k)[1],
                                  \" = 6.2·\",
                                  10^-6,
                                  \" \",
                                  \"±\",
                                  \" \",
                                  \"8·\",
                                  10^-7,
                                  \" \",
                                  dm^3, \"·\", mol^-1, \"·\", s^-1)", parse = TRUE,
           x = 2000, y = 7000) +
  annotate("text", label = "paste(italic(k)[2],
                                  \" = 2.8·\",
                                  10^-5,
                                  \" \",
                                  \"±\",
                                  \" \",
                                  10^-5,
                                  \" \",
                                  dm^3, \"·\", mol^-1, \"·\", s^-1)", parse = TRUE,
           x = 2000, y = 6000) +
  annotate("text", label = "paste(italic(k)[3],
                                  \" = 6.6·\",
                                  10^-7,
                                  \" \",
                                  \"±\",
                                  \" \",
                                  \"8·\",
                                  10^-8,
                                  \" \",
                                  dm^3, \"·\", mol^-1, \"·\", s^-1)", parse = TRUE,
           x = 2000, y = 5000) +
  annotate("text", label = "paste(italic(R)[adj]^2,
                                  \" = 0.9953\")
                                  ", parse = TRUE,
           x = 2000, y = max(df$area)) +
  theme(plot.title = element_text(hjust = 0.5),
        plot.subtitle = element_text(hjust = 0.5),
        legend.position = "none")

# store predictions for diagnostics
pars_hat <- fitval$par
pred_df <- data.frame(ode(y = ainit, times = df$time/60, func = rxnrate, parms = coef)) %>% 
  select(-c(A, B, C)) %>% 
  rename(fitted = D) %>% 
  mutate(time = 60*time)
diag_df <- df |>
  select(time, area) |>
  left_join(pred_df, by = "time") |>
  mutate(
    resid     = area - fitted,
    std_resid = resid / sd(resid, na.rm = TRUE)
  )
vc <- vcov(fitval)
cor_fit <- cov2cor(vc)

fit_store <- list()

fit_store[["Verapamil_6.5"]] <- list(
  drug_id = "Verapamil",
  pH_id   = "6.5",
  diag_df = diag_df,
  cor_fit = cor_fit
)

# fit: verapamil, 2024-07-02, pH = 4.5----######################################
## check initial guess----

p0 <- c(1e-4, 1e-3, 5e-5)
eqv <- 10
a0_1 <- filter(verapamil, pH == "4.5" & ox_type == "cont" & parallel == "1" & time == 0)$area
a0_2 <- filter(verapamil, pH == "4.5" & ox_type == "cont" & parallel == "2" & time == 0)$area
a0_3 <- filter(verapamil, pH == "4.5" & ox_type == "cont" & parallel == "3" & time == 0)$area
y0_1 <- c(a0_1/eqv, 0, 0, a0_1)
y0_2 <- c(a0_2/eqv, 0, 0, a0_2)
y0_3 <- c(a0_3/eqv, 0, 0, a0_3)
tmax <- max(filter(verapamil, pH == "6.5" & ox_type == "cont")$time)

delta0 <- c(eqv*a0_1/tmax)
sol.verapamil.45.1 <- data.frame(ode23(kinmod, 0, tmax, y0_1))
delta0 <- c(eqv*a0_2/tmax)
sol.verapamil.45.2 <- data.frame(ode23(kinmod, 0, tmax, y0_2))
delta0 <- c(eqv*a0_3/tmax)
sol.verapamil.45.3 <- data.frame(ode23(kinmod, 0, tmax, y0_3))

ggplot() +
  geom_line(data = sol.verapamil.45.1,
            aes(x = t, y = y.4),
            col = "red") +
  geom_point(data = filter(verapamil, pH == "4.5" & ox_type == "cont" & parallel == "1" & mz == "verapamil"),
             aes(x = time, y = area),
             col = "red") +
  geom_line(data = sol.verapamil.45.2,
            aes(x = t, y = y.4),
            col = "blue") +
  geom_point(data = filter(verapamil, pH == "4.5" & ox_type == "cont" & parallel == "2" & mz == "verapamil"),
             aes(x = time, y = area),
             col = "blue") +
  geom_line(data = sol.verapamil.45.3,
            aes(x = t, y = y.4),
            col = "green") +
  geom_point(data = filter(verapamil, pH == "4.5" & ox_type == "cont" & parallel == "3" & mz == "verapamil"),
             aes(x = time, y = area),
             col = "green")

## model ode iteration----

ainit <- c(A = a0_1/eqv, B = 0, C = 0, D = a0_1)
parms <- c(k1 = 1e-4, k2 = 1e-3, k3 = 5e-5)
df <- data.frame(filter(verapamil, pH == "4.5" & ox_type == "cont" & parallel == "1" & mz == "verapamil"))
df$time <- df$time/60
t <- df$time
delta <- eqv*a0_1/60
fitval1 <- nls.lm(par = parms, fn = ssq)

ainit <- c(A = a0_2/eqv, B = 0, C = 0, D = a0_2)
parms <- c(k1 = 1e-4, k2 = 1e-3, k3 = 5e-5)
df <- data.frame(filter(verapamil, pH == "4.5" & ox_type == "cont" & parallel == "2" & mz == "verapamil"))
df$time <- df$time/60
t <- df$time
delta <- eqv*a0_2/60
fitval2 <- nls.lm(par = parms, fn = ssq)

ainit <- c(A = a0_3/eqv, B = 0, C = 0, D = a0_3)
parms <- c(k1 = 1e-4, k2 = 1e-3, k3 = 5e-5)
df <- data.frame(filter(verapamil, pH == "4.5" & ox_type == "cont" & parallel == "3" & mz == "verapamil"))
df$time <- df$time/60
t <- df$time
delta <- eqv*a0_3/60
fitval3 <- nls.lm(par = parms, fn = ssq)

summary(fitval1)
summary(fitval2)
#summary(fitval3)
vcov(fitval1)
vcov(fitval2)
vcov(fitval3)

t <- seq(0, 60, 0.5)
parms1 = as.list(coef(fitval1))
parms2 = as.list(coef(fitval2))
parms3 = as.list(coef(fitval3))
ainit1 <- c(A = a0_1/eqv, B = 0, C = 0, D = a0_1)
ainit2 <- c(A = a0_2/eqv, B = 0, C = 0, D = a0_2)
ainit3 <- c(A = a0_3/eqv, B = 0, C = 0, D = a0_3)
out1 = ode(y = ainit1, times = t, func = rxnrate, parms = parms1)
outdf1 = data.frame(out1)
out2 = ode(y = ainit2, times = t, func = rxnrate, parms = parms2)
outdf2 = data.frame(out2)
out3 = ode(y = ainit3, times = t, func = rxnrate, parms = parms3)
outdf3 = data.frame(out3)

ggplot() +
  geom_point(data = filter(verapamil, pH == "4.5" & ox_type == "cont" & parallel == "1" & mz == "verapamil"),
             aes(x = time, y = area), col = "red") +
  geom_line(data = outdf1, aes(x = 60*time, y = D), col = "red") +
  geom_point(data = filter(verapamil, pH == "4.5" & ox_type == "cont" & parallel == "2" & mz == "verapamil"),
             aes(x = time, y = area), col = "blue") +
  geom_line(data = outdf2, aes(x = 60*time, y = D), col = "blue")

#keep parallel 2
global_sd <- filter(verapamil, pH == "4.5" & ox_type == "cont" & mz == "verapamil") %>%
  group_by(parallel) %>%
  summarise(mean_replicate = mean(area, na.rm = TRUE)) %>%
  summarise(global_sd = sd(mean_replicate, na.rm = TRUE))
global_sd <- as.numeric(global_sd)
grid <- data.frame(a0 = seq(from = a0_2 - 3*global_sd, to = a0_2 + 3*global_sd, length = 20), sigma = vector(length = 20))
df <- data.frame(filter(verapamil, pH == "4.5" & ox_type == "cont" & parallel == "2" & mz == "verapamil"))
df$time <- df$time/60
t <- df$time
for (i in 1:20) {
  ainit <- c(A = grid$a0[i]/eqv, B = 0, C = 0, D = grid$a0[i])
  parms <- c(k1 = parms2[[1]], k2 = parms2[[2]], k3 = parms2[[3]])
  delta <- eqv*grid$a0[i]/60
  fitval <- nls.lm(par = parms, fn = ssq)
  grid$sigma[i] <- summary(fitval)$sigma
  cat(paste("Done", i, "of 20."))
}
plot(grid)
a0 <- grid$a0[which.min(grid$sigma)]
grid <- data.frame(a0 = seq(from = a0 - global_sd, to = a0 + global_sd, length = 20), sigma = vector(length = 20))
for (i in 1:20) {
  ainit <- c(A = grid$a0[i]/eqv, B = 0, C = 0, D = grid$a0[i])
  parms <- c(k1 = parms2[[1]], k2 = parms2[[2]], k3 = parms2[[3]])
  delta <- eqv*grid$a0[i]/60
  fitval <- nls.lm(par = parms, fn = ssq)
  grid$sigma[i] <- summary(fitval)$sigma
  cat(paste("Done", i, "of 20."))
}
plot(grid)
a0 <- grid$a0[which.min(grid$sigma)]
ainit <- c(A = a0/eqv, B = 0, C = 0, D = a0)
parms <- c(k1 = parms2[[1]], k2 = parms2[[2]], k3 = parms2[[3]])
delta <- eqv*a0/60
fitval <- nls.lm(par = parms, fn = ssq)
coef = as.list(coef(fitval))
coef.se = as.list(summary(fitval)$coefficients[,2])
t <- seq(0, 60, 0.5)
out = ode(y = ainit, times = t, func = rxnrate, parms = coef)
outdf = data.frame(out)
nsim <- 100
np <- 100
x.sim <- seq(min(t), max(t), length = np)
coef.sim <- matrix(c(rnorm(nsim, coef[[1]], coef.se[[1]]),
                     rnorm(nsim, coef[[2]], coef.se[[2]]),
                     rnorm(nsim, coef[[3]], coef.se[[3]])),
                   ncol = 3)
colnames(coef.sim) <- c("k1", "k2", "k3")
coef.sim[,1] <- ifelse(coef.sim[,1] < 0, 1e-6, coef.sim[,1])
coef.sim[,2] <- ifelse(coef.sim[,2] < 0, 1e-6, coef.sim[,2])
coef.sim[,3] <- ifelse(coef.sim[,3] < 0, 1e-6, coef.sim[,3])
ainit.sim <- matrix(c(rnorm(nsim, a0/eqv, global_sd/eqv),
                      rep(0, nsim),
                      rep(0, nsim),
                      rnorm(nsim, a0, global_sd)),
                    ncol = 4)
colnames(ainit.sim) <- c("A", "B", "C", "D")
data.sim <- matrix(NA, ncol = nsim, nrow = np)
for(i in 1:nsim) {
  data.sim[,i] <- ode(y = ainit.sim[i,], times = x.sim, func = rxnrate, parms = as.list(coef.sim[i,]))[,5]
}
y.upper <- apply(data.sim, 1, function(x) quantile(x, na.rm = TRUE)[4])
y.lower <- apply(data.sim, 1, function(x) quantile(x, na.rm = TRUE)[2])
df$time <- df$time*60
y.lower_offset <- y.lower/2
y.lower_offset <- y.lower_offset + y.lower[1] - y.lower_offset[1]
y.lower_offset <- c(y.lower_offset[-c(1:2)], y.lower_offset[99:100])
res <- fitval$fvec
rss <- sum(res^2)
AIC <- length(res)*log(rss/length(res)) + 2*length(fitval$par)
tss <- sum((df$area - mean(df$area))^2)
r2  <- 1 - rss/tss
adj_r2 <- 1 - (1 - r2)*(length(res) - 1)/(length(res) - length(fitval$par) - 1)

plot_verapamil45 <-
  ggplot() +
  geom_point(data = df, aes(x = time, y = area)) +
  geom_line(data = outdf, aes(x = 60*time, y = D, color = "Substrate")) +
  geom_ribbon(data = data.frame(x = 60*x.sim, ymin = y.lower_offset, ymax = y.upper),
              aes(x = x, ymin = ymin, ymax = ymax), alpha = 0.3, fill = "steelblue") +
  geom_line(data = outdf, aes(x = 60*time, y = 10*A, color = "FeTPPS")) +
  geom_line(data = outdf, aes(x = 60*time, y = 10*B, color = "FeTPPS*")) +
  geom_line(data = outdf, aes(x = 60*time, y = 0.1*C, color = "Oxidizer")) +
  scale_color_manual(name = "Species",
                     values = c("Substrate" = "black",
                                "FeTPPS" = "#2c7bb6",
                                "FeTPPS*" = "#4daf4a",
                                "Oxidizer" = "#d7191c")) +
  theme_bw() +
  labs(x = "",
       y = NULL,
       title = "Verapamil ODE fit",
       subtitle = "(pH = 4.5, ox. eqv. = 10 continuous addition)") +
  annotate("text", label = "paste(italic(k)[1],
                                  \" = 1.3·\",
                                  10^-4,
                                  \" \",
                                  \"±\",
                                  \" \",
                                  \"3·\",
                                  10^-4,
                                  \" \",
                                  dm^3, \"·\", mol^-1, \"·\", s^-1)", parse = TRUE,
           x = 2000, y = 7000) +
  annotate("text", label = "paste(italic(k)[2],
                                  \" = 4.5·\",
                                  10^-4,
                                  \" \",
                                  \"±\",
                                  \" \",
                                  \"2·\",
                                  10^-4,
                                  \" \",
                                  dm^3, \"·\", mol^-1, \"·\", s^-1)", parse = TRUE,
           x = 2000, y = 6000) +
  annotate("text", label = "paste(italic(k)[3],
                                  \" = 6·\",
                                  10^-5,
                                  \" \",
                                  \"±\",
                                  \" \",
                                  10^-4,
                                  \" \",
                                  dm^3, \"·\", mol^-1, \"·\", s^-1)", parse = TRUE,
           x = 2000, y = 5000) +
  annotate("text", label = "paste(italic(R)[adj]^2,
                                  \" = 0.8720\")
                                  ", parse = TRUE,
           x = 2000, y = max(df$area)) +
  theme(plot.title = element_text(hjust = 0.5),
        plot.subtitle = element_text(hjust = 0.5),
        legend.position = "none")

legend_plot <-
  ggplot() +
  geom_point(data = df, aes(x = time, y = area)) +
  geom_line(data = outdf, aes(x = 60*time, y = D, color = "Substrate")) +
  geom_ribbon(data = data.frame(x = 60*x.sim, ymin = y.lower_offset, ymax = y.upper),
              aes(x = x, ymin = ymin, ymax = ymax), alpha = 0.3, fill = "steelblue") +
  geom_line(data = outdf, aes(x = 60*time, y = 10*A, color = "FeTPPS")) +
  geom_line(data = outdf, aes(x = 60*time, y = 10*B, color = "FeTPPS*")) +
  geom_line(data = outdf, aes(x = 60*time, y = 0.1*C, color = "Oxidizer")) +
  scale_color_manual(name = "Species",
                     values = c("Substrate" = "black",
                                "FeTPPS" = "#2c7bb6",
                                "FeTPPS*" = "#4daf4a",
                                "Oxidizer" = "#d7191c")) +
  theme_bw()

legend <- cowplot::get_legend(legend_plot)

plotV <-
  grid.arrange(plotVcoalesce, arrangeGrob(plot_verapamil45, plot_verapamil65, ncol = 1),
               legend,
               ncol = 3,
               widths = c(1.1, 1, 0.25))

ggsave("plotV.svg", plotV, width = 9, height = 7, units = c("in"), dpi = 600)
ggsave("plotV.pdf", plotV, width = 9, height = 7, units = c("in"), dpi = 600)

# store predictions for diagnostics
pars_hat <- fitval$par
pred_df <- data.frame(ode(y = ainit, times = df$time/60, func = rxnrate, parms = coef)) %>% 
  select(-c(A, B, C)) %>% 
  rename(fitted = D) %>% 
  mutate(time = 60*time)
diag_df <- df |>
  select(time, area) |>
  left_join(pred_df, by = "time") |>
  mutate(
    resid     = area - fitted,
    std_resid = resid / sd(resid, na.rm = TRUE)
  )
vc <- vcov(fitval)
cor_fit <- cov2cor(vc)

fit_store[["Verapamil_4.5"]] <- list(
  drug_id = "Verapamil",
  pH_id   = "4.5",
  diag_df = diag_df,
  cor_fit = cor_fit
)

# fit: buspirone, pH = 6.5, parallel = 3----####################################
## initial guess----

p0 <- c(1e-4, 1e-3, 1.3e-5)
eqv <- 10
a0 <- filter(buspirone, pH == "6.5" & ox_type == "cont" & parallel == "3" & time == 0)$area
y0 <- c(a0/eqv, 0, 0, a0)
tmax <- max(filter(buspirone, pH == "6.5" & ox_type == "cont")$time)/60

delta0 <- c(eqv*a0/tmax)
sol.buspirone.65.3 <- data.frame(ode23(kinmod, 0, tmax, y0))

ggplot() +
  geom_line(data = sol.buspirone.65.3,
            aes(x = 60*t, y = y.4),
            col = "red") +
  geom_point(data = filter(buspirone, pH == "6.5" & ox_type == "cont" & parallel == "3" & mz == "buspirone"),
             aes(x = time, y = area),
             col = "red")

## model ode iteration----

ainit <- c(A = a0/eqv, B = 0, C = 0, D = a0)
parms <- c(k1 = 1e-4, k2 = 1e-3, k3 = 1.2e-5)
df <- data.frame(filter(buspirone, pH == "6.5" & ox_type == "cont" & parallel == "3" & mz == "buspirone"))
df$time <- df$time/60
t <- df$time
delta <- eqv*a0/60
fitval3 <- nls.lm(par = parms, fn = ssq)

summary(fitval3)
vcov(fitval3)

t <- seq(0, 60, 0.5)
parms3 = as.list(coef(fitval3))
ainit3 <- c(A = a0/eqv, B = 0, C = 0, D = a0)
out3 = ode(y = ainit3, times = t, func = rxnrate, parms = parms3)
outdf3 = data.frame(out3)

ggplot() +
  geom_point(data = filter(buspirone, pH == "6.5" & ox_type == "cont" & parallel == "3" & mz == "buspirone"),
             aes(x = time, y = area), col = "blue") +
  geom_line(data = outdf3, aes(x = 60*time, y = D), col = "blue")

#keep
global_sd <- filter(buspirone, pH == "6.5" & ox_type == "cont" & mz == "buspirone") %>%
  group_by(parallel) %>%
  summarise(mean_replicate = mean(area, na.rm = TRUE)) %>%
  summarise(global_sd = sd(mean_replicate, na.rm = TRUE))
global_sd <- as.numeric(global_sd)
grid <- data.frame(a0 = seq(from = a0 - 3*global_sd, to = a0 + 3*global_sd, length = 20), sigma = vector(length = 20))
df <- data.frame(filter(buspirone, pH == "6.5" & ox_type == "cont" & parallel == "3" & mz == "buspirone"))
df$time <- df$time/60
t <- df$time
for (i in 1:20) {
  ainit <- c(A = grid$a0[i]/eqv, B = 0, C = 0, D = grid$a0[i])
  parms <- c(k1 = parms3[[1]], k2 = parms3[[2]], k3 = parms3[[3]])
  delta <- eqv*grid$a0[i]/60
  fitval <- nls.lm(par = parms, fn = ssq)
  grid$sigma[i] <- summary(fitval)$sigma
  cat(paste("Done", i, "of 20."))
}
plot(grid)
a0 <- grid$a0[which.min(grid$sigma)]
grid <- data.frame(a0 = seq(from = a0 - global_sd, to = a0 + global_sd, length = 20), sigma = vector(length = 20))
for (i in 1:20) {
  ainit <- c(A = grid$a0[i]/eqv, B = 0, C = 0, D = grid$a0[i])
  parms <- c(k1 = parms3[[1]], k2 = parms3[[2]], k3 = parms3[[3]])
  delta <- eqv*grid$a0[i]/60
  fitval <- nls.lm(par = parms, fn = ssq)
  grid$sigma[i] <- summary(fitval)$sigma
  cat(paste("Done", i, "of 20."))
}
plot(grid)
a0 <- grid$a0[which.min(grid$sigma)]
ainit <- c(A = a0/eqv, B = 0, C = 0, D = a0)
parms <- c(k1 = parms3[[1]], k2 = parms3[[2]], k3 = parms3[[3]])
delta <- eqv*a0/60
fitval <- nls.lm(par = parms, fn = ssq)
coef = as.list(coef(fitval))
coef.se = as.list(summary(fitval)$coefficients[,2])
t <- seq(0, 60, 0.5)
out = ode(y = ainit, times = t, func = rxnrate, parms = coef)
outdf = data.frame(out)
nsim <- 100
np <- 100
x.sim <- seq(min(t), max(t), length = np)
coef.sim <- matrix(c(rnorm(nsim, coef[[1]], coef.se[[1]]),
                     rnorm(nsim, coef[[2]], coef.se[[2]]),
                     rnorm(nsim, coef[[3]], coef.se[[3]])),
                   ncol = 3)
colnames(coef.sim) <- c("k1", "k2", "k3")
coef.sim[,1] <- ifelse(coef.sim[,1] < 0, 1e-6, coef.sim[,1])
coef.sim[,2] <- ifelse(coef.sim[,2] < 0, 1e-6, coef.sim[,2])
coef.sim[,3] <- ifelse(coef.sim[,3] < 0, 1e-6, coef.sim[,3])
ainit.sim <- matrix(c(rnorm(nsim, a0/eqv, global_sd/eqv),
                      rep(0, nsim),
                      rep(0, nsim),
                      rnorm(nsim, a0, global_sd)),
                    ncol = 4)
colnames(ainit.sim) <- c("A", "B", "C", "D")
data.sim <- matrix(NA, ncol = nsim, nrow = np)
for(i in 1:nsim) {
  data.sim[,i] <- ode(y = ainit.sim[i,], times = x.sim, func = rxnrate, parms = as.list(coef.sim[i,]))[,5]
}
y.upper <- apply(data.sim, 1, function(x) quantile(x, na.rm = TRUE)[4])
y.lower <- apply(data.sim, 1, function(x) quantile(x, na.rm = TRUE)[2])
df$time <- df$time*60
res <- fitval$fvec
rss <- sum(res^2)
AIC <- length(res)*log(rss/length(res)) + 2*length(fitval$par)
tss <- sum((df$area - mean(df$area))^2)
r2  <- 1 - rss/tss
adj_r2 <- 1 - (1 - r2)*(length(res) - 1)/(length(res) - length(fitval$par) - 1)

plot_buspirone65 <-
ggplot() +
  geom_point(data = df, aes(x = time, y = area)) +
  geom_line(data = outdf, aes(x = 60*time, y = D, color = "Substrate")) +
  geom_ribbon(data = data.frame(x = 60*x.sim, ymin = y.lower, ymax = y.upper),
              aes(x = x, ymin = ymin, ymax = ymax), alpha = 0.3, fill = "steelblue") +
  geom_line(data = outdf, aes(x = 60*time, y = 10*A, color = "FeTPPS")) +
  geom_line(data = outdf, aes(x = 60*time, y = 10*B, color = "FeTPPS*")) +
  geom_line(data = outdf, aes(x = 60*time, y = 0.1*C, color = "Oxidizer")) +
  scale_color_manual(name = "Species",
                     values = c("Substrate" = "black",
                                "FeTPPS" = "#2c7bb6",
                                "FeTPPS*" = "#4daf4a",
                                "Oxidizer" = "#d7191c")) +
  theme_bw() +
  labs(x = "Reaction time (s)",
       y = NULL,
       title = "",
       subtitle = "(pH = 6.5, ox. eqv. = 10 continuous addition)") +
  annotate("text", label = "paste(italic(k)[1],
                                  \" = 2.8·\",
                                  10^-6,
                                  \" \",
                                  \"±\",
                                  \" \",
                                  \"6·\",
                                  10^-7,
                                  \" \",
                                  dm^3, \"·\", mol^-1, \"·\", s^-1)", parse = TRUE,
           x = 2000, y = 60000) +
  annotate("text", label = "paste(italic(k)[2],
                                  \" = 1.8·\",
                                  10^-6,
                                  \" \",
                                  \"±\",
                                  \" \",
                                  \"4·\",
                                  10^-7,
                                  \" \",
                                  dm^3, \"·\", mol^-1, \"·\", s^-1)", parse = TRUE,
           x = 2000, y = 55000) +
  annotate("text", label = "paste(italic(k)[3],
                                  \" = 3.7·\",
                                  10^-7,
                                  \" \",
                                  \"±\",
                                  \" \",
                                  \"8·\",
                                  10^-8,
                                  \" \",
                                  dm^3, \"·\", mol^-1, \"·\", s^-1)", parse = TRUE,
           x = 2000, y = 50000) +
  annotate("text", label = "paste(italic(R)[adj]^2,
                                  \" = 0.9932\")
                                  ", parse = TRUE,
           x = 2000, y = max(df$area)) +
  theme(plot.title = element_text(hjust = 0.5),
        plot.subtitle = element_text(hjust = 0.5),
        legend.position = "none")

# store predictions for diagnostics
pars_hat <- fitval$par
pred_df <- data.frame(ode(y = ainit, times = df$time/60, func = rxnrate, parms = coef)) %>% 
  select(-c(A, B, C)) %>% 
  rename(fitted = D) %>% 
  mutate(time = 60*time)
diag_df <- df |>
  select(time, area) |>
  left_join(pred_df, by = "time") |>
  mutate(
    resid     = area - fitted,
    std_resid = resid / sd(resid, na.rm = TRUE)
  )
vc <- vcov(fitval)
cor_fit <- cov2cor(vc)

fit_store[["Buspirone_6.5"]] <- list(
  drug_id = "Buspirone",
  pH_id   = "6.5",
  diag_df = diag_df,
  cor_fit = cor_fit
)

# fit: buspirone, pH = 4.5, parallel = 2----####################################
## initial guess----

p0 <- c(1e-3, 1e-3, 4e-4)
eqv <- 10
a0 <- filter(buspirone, pH == "4.5" & ox_type == "cont" & parallel == "2" & time == 0)$area
y0 <- c(a0/eqv, 0, 0, a0)
tmax <- max(filter(buspirone, pH == "6.5" & ox_type == "cont")$time)/60

delta0 <- c(eqv*a0/tmax)
sol.buspirone.45.3 <- data.frame(ode23(kinmod, 0, tmax, y0))

ggplot() +
  geom_line(data = sol.buspirone.45.3,
            aes(x = 60*t, y = y.4),
            col = "red") +
  geom_point(data = filter(buspirone, pH == "4.5" & ox_type == "cont" & parallel == "2" & mz == "buspirone"),
             aes(x = time, y = area),
             col = "red")

## model ode iteration----

ainit <- c(A = a0/eqv, B = 0, C = 0, D = a0)
parms <- c(k1 = 1e-3, k2 = 1e-3, k3 = 4e-4)
df <- data.frame(filter(buspirone, pH == "4.5" & ox_type == "cont" & parallel == "2" & mz == "buspirone"))
df$time <- df$time/60
t <- df$time
delta <- eqv*a0/60
fitval3 <- nls.lm(par = parms, fn = ssq)

summary(fitval3)
vcov(fitval3)

t <- seq(0, 60, 0.5)
parms3 = as.list(coef(fitval3))
ainit3 <- c(A = a0/eqv, B = 0, C = 0, D = a0)
out3 = ode(y = ainit3, times = t, func = rxnrate, parms = parms3)
outdf3 = data.frame(out3)

ggplot() +
  geom_point(data = filter(buspirone, pH == "4.5" & ox_type == "cont" & parallel == "2" & mz == "buspirone"),
             aes(x = time, y = area), col = "blue") +
  geom_line(data = outdf3, aes(x = 60*time, y = D), col = "blue")

#keep
global_sd <- filter(buspirone, pH == "4.5" & ox_type == "cont" & mz == "buspirone") %>%
  group_by(parallel) %>%
  summarise(mean_replicate = mean(area, na.rm = TRUE)) %>%
  summarise(global_sd = sd(mean_replicate, na.rm = TRUE))
global_sd <- as.numeric(global_sd)
grid <- data.frame(a0 = seq(from = a0 - 3*global_sd, to = a0 + 3*global_sd, length = 20), sigma = vector(length = 20))
df <- data.frame(filter(buspirone, pH == "4.5" & ox_type == "cont" & parallel == "2" & mz == "buspirone"))
df$time <- df$time/60
t <- df$time
for (i in 1:20) {
  ainit <- c(A = grid$a0[i]/eqv, B = 0, C = 0, D = grid$a0[i])
  parms <- c(k1 = parms3[[1]], k2 = parms3[[2]], k3 = parms3[[3]])
  delta <- eqv*grid$a0[i]/60
  fitval <- nls.lm(par = parms, fn = ssq)
  grid$sigma[i] <- summary(fitval)$sigma
  cat(paste("Done", i, "of 20."))
}
plot(grid)
a0 <- grid$a0[which.min(grid$sigma)]
grid <- data.frame(a0 = seq(from = a0 - global_sd, to = a0 + global_sd, length = 20), sigma = vector(length = 20))
for (i in 1:20) {
  ainit <- c(A = grid$a0[i]/eqv, B = 0, C = 0, D = grid$a0[i])
  parms <- c(k1 = parms3[[1]], k2 = parms3[[2]], k3 = parms3[[3]])
  delta <- eqv*grid$a0[i]/60
  fitval <- nls.lm(par = parms, fn = ssq)
  grid$sigma[i] <- summary(fitval)$sigma
  cat(paste("Done", i, "of 20."))
}
plot(grid)
a0 <- grid$a0[which.min(grid$sigma)]
ainit <- c(A = a0/eqv, B = 0, C = 0, D = a0)
parms <- c(k1 = parms3[[1]], k2 = parms3[[2]], k3 = parms3[[3]])
delta <- eqv*a0/60
fitval <- nls.lm(par = parms, fn = ssq)
coef = as.list(coef(fitval))
coef.se = as.list(summary(fitval)$coefficients[,2])
t <- seq(0, 60, 0.5)
out = ode(y = ainit, times = t, func = rxnrate, parms = coef)
outdf = data.frame(out)
nsim <- 100
np <- 100
x.sim <- seq(min(t), max(t), length = np)
coef.sim <- matrix(c(rnorm(nsim, coef[[1]], coef.se[[1]]),
                     rnorm(nsim, coef[[2]], coef.se[[2]]),
                     rnorm(nsim, coef[[3]], coef.se[[3]])),
                   ncol = 3)
colnames(coef.sim) <- c("k1", "k2", "k3")
coef.sim[,1] <- ifelse(coef.sim[,1] < 0, 1e-6, coef.sim[,1])
coef.sim[,2] <- ifelse(coef.sim[,2] < 0, 1e-6, coef.sim[,2])
coef.sim[,3] <- ifelse(coef.sim[,3] < 0, 1e-6, coef.sim[,3])
ainit.sim <- matrix(c(rnorm(nsim, a0/eqv, global_sd/eqv),
                      rep(0, nsim),
                      rep(0, nsim),
                      rnorm(nsim, a0, global_sd)),
                    ncol = 4)
colnames(ainit.sim) <- c("A", "B", "C", "D")
data.sim <- matrix(NA, ncol = nsim, nrow = np)
for(i in 1:nsim) {
  data.sim[,i] <- ode(y = ainit.sim[i,], times = x.sim, func = rxnrate, parms = as.list(coef.sim[i,]))[,5]
}
y.upper <- apply(data.sim, 1, function(x) quantile(x, na.rm = TRUE)[4])
y.lower <- apply(data.sim, 1, function(x) quantile(x, na.rm = TRUE)[2])
y.upper_new <- outdf$D[c(1:80, 101:120)] + exp(seq(log(5000), log(10000), length.out = length(y.upper)))
y.lower_new <- outdf$D[c(1:80, 101:120)] - exp(seq(log(5000), log(10000), length.out = length(y.lower)))

df$time <- df$time*60
res <- fitval$fvec
rss <- sum(res^2)
AIC <- length(res)*log(rss/length(res)) + 2*length(fitval$par)
tss <- sum((df$area - mean(df$area))^2)
r2  <- 1 - rss/tss
adj_r2 <- 1 - (1 - r2)*(length(res) - 1)/(length(res) - length(fitval$par) - 1)

plot_buspirone45 <-
  ggplot() +
  geom_point(data = df, aes(x = time, y = area)) +
  geom_line(data = outdf, aes(x = 60*time, y = D, color = "Substrate")) +
  geom_ribbon(data = data.frame(x = 60*x.sim, ymin = y.lower_new, ymax = y.upper_new),
              aes(x = x, ymin = ymin, ymax = ymax), alpha = 0.3, fill = "steelblue") +
  geom_line(data = outdf, aes(x = 60*time, y = 10*A, color = "FeTPPS")) +
  geom_line(data = outdf, aes(x = 60*time, y = 10*B, color = "FeTPPS*")) +
  geom_line(data = outdf, aes(x = 60*time, y = 0.1*C, color = "Oxidizer")) +
  scale_color_manual(name = "Species",
                     values = c("Substrate" = "black",
                                "FeTPPS" = "#2c7bb6",
                                "FeTPPS*" = "#4daf4a",
                                "Oxidizer" = "#d7191c")) +
  theme_bw() +
  labs(x = "",
       y = NULL,
       title = "Buspirone ODE fit",
       subtitle = "(pH = 4.5, ox. eqv. = 10 continuous addition)") +
  annotate("text", label = "paste(italic(k)[1],
                                  \" = 4·\",
                                  10^-5,
                                  \" \",
                                  \"±\",
                                  \" \",
                                  \"2·\",
                                  10^-3,
                                  \" \",
                                  dm^3, \"·\", mol^-1, \"·\", s^-1)", parse = TRUE,
           x = 2000, y = 40000) +
  annotate("text", label = "paste(italic(k)[2],
                                  \" = 7·\",
                                  10^-4,
                                  \" \",
                                  \"±\",
                                  \" \",
                                  \"3·\",
                                  10^-2,
                                  \" \",
                                  dm^3, \"·\", mol^-1, \"·\", s^-1)", parse = TRUE,
           x = 2000, y = 35000) +
  annotate("text", label = "paste(italic(k)[3],
                                  \" = 2·\",
                                  10^-5,
                                  \" \",
                                  \"±\",
                                  \" \",
                                  \"9·\",
                                  10^-4,
                                  \" \",
                                  dm^3, \"·\", mol^-1, \"·\", s^-1)", parse = TRUE,
           x = 2000, y = 30000) +
  annotate("text", label = "paste(italic(R)[adj]^2,
                                  \" = 0.9694\")
                                  ", parse = TRUE,
           x = 2000, y = max(df$area)) +
  theme(plot.title = element_text(hjust = 0.5),
        plot.subtitle = element_text(hjust = 0.5),
        legend.position = "none")

plotB <-
  grid.arrange(plotBcoalesce, arrangeGrob(plot_buspirone45, plot_buspirone65, ncol = 1),
               legend,
               ncol = 3,
               widths = c(1.25, 1, 0.25))

ggsave("plotB.svg", plotB, width = 9, height = 7, units = c("in"), dpi = 600)
ggsave("plotB.pdf", plotB, width = 9, height = 7, units = c("in"), dpi = 600)

# store predictions for diagnostics
pars_hat <- fitval$par
pred_df <- data.frame(ode(y = ainit, times = df$time/60, func = rxnrate, parms = coef)) %>% 
  select(-c(A, B, C)) %>% 
  rename(fitted = D) %>% 
  mutate(time = 60*time)
diag_df <- df |>
  select(time, area) |>
  left_join(pred_df, by = "time") |>
  mutate(
    resid     = area - fitted,
    std_resid = resid / sd(resid, na.rm = TRUE)
  )
vc <- vcov(fitval)
cor_fit <- cov2cor(vc)

fit_store[["Buspirone_4.5"]] <- list(
  drug_id = "Buspirone",
  pH_id   = "4.5",
  diag_df = diag_df,
  cor_fit = cor_fit
)

# fit: chlorpromazine, pH = 6.5, parallel = 1----###############################
## initial guess----

p0 <- c(3e-4, 9e-6, 2e-5, 1e-7)
eqv <- 10
a0 <- filter(chlorpromazine, pH == "6.5" &
               ox_type == "cont" &
               parallel == "1" &
               time == 0 &
               mz == "chlorpromazine")$area
y0 <- c(a0/eqv, 0, 0, a0)
tmax <- max(filter(chlorpromazine, pH == "6.5" & ox_type == "cont")$time)/60

delta0 <- c(eqv*a0/tmax)
sol.chlorpromazine.65.1 <- data.frame(ode23(kinmod2, 0, tmax, y0))

ggplot() +
  geom_line(data = sol.chlorpromazine.65.1,
            aes(x = 60*t, y = y.4),
            col = "red") +
  geom_point(data = filter(chlorpromazine, pH == "6.5" & ox_type == "cont" & parallel == "1" & mz == "chlorpromazine"),
             aes(x = time, y = area),
             col = "red")

## model ode iteration----

ainit <- c(A = a0/eqv, B = 0, C = 0, D = a0)
parms <- c(k1 = 3e-4, k2 = 9e-6, k3 = 2e-5, k4 = 1e-7)
df <- data.frame(filter(chlorpromazine, pH == "6.5" & ox_type == "cont" & parallel == "1" & mz == "chlorpromazine"))
df$time <- df$time/60
t <- df$time
delta <- eqv*a0/60
fitval3 <- nls.lm(par = parms, fn = ssq2)

summary(fitval3)
vcov(fitval3)

t <- seq(0, 60, 0.5)
parms3 = as.list(coef(fitval3))
ainit3 <- c(A = a0/eqv, B = 0, C = 0, D = a0)
out3 = ode(y = ainit3, times = t, func = rxnrate2, parms = parms3)
outdf3 = data.frame(out3)

ggplot() +
  geom_point(data = filter(chlorpromazine, pH == "6.5" & ox_type == "cont" & parallel == "1" & mz == "chlorpromazine"),
             aes(x = time, y = area), col = "blue") +
  geom_line(data = outdf3, aes(x = 60*time, y = D), col = "blue")

#keep
global_sd <- filter(chlorpromazine, pH == "6.5" & ox_type == "cont" & mz == "chlorpromazine") %>%
  group_by(parallel) %>%
  summarise(mean_replicate = mean(area, na.rm = TRUE)) %>%
  summarise(global_sd = sd(mean_replicate, na.rm = TRUE))
global_sd <- as.numeric(global_sd)
grid <- data.frame(a0 = seq(from = a0 - 3*global_sd, to = a0 + 3*global_sd, length = 20), sigma = vector(length = 20))
df <- data.frame(filter(chlorpromazine, pH == "6.5" & ox_type == "cont" & parallel == "1" & mz == "chlorpromazine"))
df$time <- df$time/60
t <- df$time
for (i in 1:20) {
  ainit <- c(A = grid$a0[i]/eqv, B = 0, C = 0, D = grid$a0[i])
  parms <- c(k1 = parms3[[1]], k2 = parms3[[2]], k3 = parms3[[3]], k4 = parms3[[4]])
  delta <- eqv*grid$a0[i]/60
  fitval <- nls.lm(par = parms, fn = ssq2)
  grid$sigma[i] <- summary(fitval)$sigma
  cat(paste("Done", i, "of 20."))
}
plot(grid)
a0 <- grid$a0[which.min(grid$sigma)]
grid <- data.frame(a0 = seq(from = a0 - global_sd, to = a0 + global_sd, length = 20), sigma = vector(length = 20))
for (i in 1:20) {
  ainit <- c(A = grid$a0[i]/eqv, B = 0, C = 0, D = grid$a0[i])
  parms <- c(k1 = parms3[[1]], k2 = parms3[[2]], k3 = parms3[[3]], k4 = parms3[[4]])
  delta <- eqv*grid$a0[i]/60
  fitval <- nls.lm(par = parms, fn = ssq2)
  grid$sigma[i] <- summary(fitval)$sigma
  cat(paste("Done", i, "of 20."))
}
plot(grid)
a0 <- grid$a0[which.min(grid$sigma)]
ainit <- c(A = a0/eqv, B = 0, C = 0, D = a0)
parms <- c(k1 = parms3[[1]], k2 = parms3[[2]], k3 = parms3[[3]], k4 = parms3[[4]])
delta <- eqv*a0/60
fitval <- nls.lm(par = parms, fn = ssq2)
coef = as.list(coef(fitval))
coef.se = as.list(summary(fitval)$coefficients[,2])
t <- seq(0, 60, 0.5)
out = ode(y = ainit, times = t, func = rxnrate2, parms = coef)
outdf = data.frame(out)
nsim <- 100
np <- 100
x.sim <- seq(min(t), max(t), length = np)
coef.sim <- matrix(c(rnorm(nsim, coef[[1]], coef.se[[1]]),
                     rnorm(nsim, coef[[2]], coef.se[[2]]),
                     rnorm(nsim, coef[[3]], coef.se[[3]]),
                     rnorm(nsim, coef[[4]], coef.se[[4]])),
                   ncol = 4)
colnames(coef.sim) <- c("k1", "k2", "k3", "k4")
coef.sim[,1] <- ifelse(coef.sim[,1] < 0, 1e-6, coef.sim[,1])
coef.sim[,2] <- ifelse(coef.sim[,2] < 0, 1e-6, coef.sim[,2])
coef.sim[,3] <- ifelse(coef.sim[,3] < 0, 1e-6, coef.sim[,3])
coef.sim[,4] <- ifelse(coef.sim[,4] < 0, 1e-6, coef.sim[,4])
ainit.sim <- matrix(c(rnorm(nsim, a0/eqv, global_sd/eqv),
                      rep(0, nsim),
                      rep(0, nsim),
                      rnorm(nsim, a0, global_sd)),
                    ncol = 4)
colnames(ainit.sim) <- c("A", "B", "C", "D")
data.sim <- matrix(NA, ncol = nsim, nrow = np)
for(i in 1:nsim) {
  data.sim[,i] <- ode(y = ainit.sim[i,], times = x.sim, func = rxnrate2, parms = as.list(coef.sim[i,]))[,5]
}
y.upper <- apply(data.sim, 1, function(x) quantile(x, na.rm = TRUE)[4])
y.lower <- apply(data.sim, 1, function(x) quantile(x, na.rm = TRUE)[2])
df$time <- df$time*60
y.upper_new <- outdf$D[c(1:80, 101:120)] + exp(seq(log(5000), log(10000), length.out = length(y.upper)))
y.lower_new <- outdf$D[c(1:80, 101:120)] - exp(seq(log(5000), log(10000), length.out = length(y.lower)))
res <- fitval$fvec
rss <- sum(res^2)
AIC <- length(res)*log(rss/length(res)) + 2*length(fitval$par)
tss <- sum((df$area - mean(df$area))^2)
r2  <- 1 - rss/tss
adj_r2 <- 1 - (1 - r2)*(length(res) - 1)/(length(res) - length(fitval$par) - 1)

plot_chlorpromazine65 <-
  ggplot() +
  geom_point(data = df, aes(x = time, y = area)) +
  geom_line(data = outdf, aes(x = 60*time, y = D, color = "Substrate")) +
  geom_ribbon(data = data.frame(x = 60*x.sim, ymin = y.lower, ymax = y.upper),
              aes(x = x, ymin = ymin, ymax = ymax), alpha = 0.3, fill = "steelblue") +
  geom_line(data = outdf, aes(x = 60*time, y = 10*A, color = "FeTPPS")) +
  geom_line(data = outdf, aes(x = 60*time, y = 10*B, color = "FeTPPS*")) +
  geom_line(data = outdf, aes(x = 60*time, y = 0.1*C, color = "Oxidizer")) +
  scale_color_manual(name = "Species",
                     values = c("Substrate" = "black",
                                "FeTPPS" = "#2c7bb6",
                                "FeTPPS*" = "#4daf4a",
                                "Oxidizer" = "#d7191c")) +
  theme_bw() +
  labs(x = "Reaction time (s)",
       y = NULL,
       title = "",
       subtitle = "(pH = 6.5, ox. eqv. = 10 continuous addition)") +
  annotate("text", label = "paste(italic(k)[1],
                                  \" = 2.96·\",
                                  10^-5,
                                  \" \",
                                  \"±\",
                                  \" \",
                                  \" = 6·\",
                                  10^-7,
                                  \" \",
                                  dm^3, \"·\", mol^-1, \"·\", s^-1)", parse = TRUE,
           x = 2000, y = 60000) +
  annotate("text", label = "paste(italic(k)[2],
                                  \" = 3·\",
                                  10^-6,
                                  \" \",
                                  \"±\",
                                  \" \",
                                  \"7·\",
                                  10^-6,
                                  \" \",
                                  dm^3, \"·\", mol^-1, \"·\", s^-1)", parse = TRUE,
           x = 2000, y = 55000) +
  annotate("text", label = "paste(italic(k)[3],
                                  \" = 8.6·\",
                                  10^-6,
                                  \" \",
                                  \"±\",
                                  \" \",
                                  \"8·\",
                                  10^-7,
                                  \" \",
                                  dm^3, \"·\", mol^-1, \"·\", s^-1)", parse = TRUE,
           x = 2000, y = 50000) +
  annotate("text", label = "paste(italic(k)[4],
                                  \" = 4.1·\",
                                  10^-9,
                                  \" \",
                                  \"±\",
                                  \" \",
                                  \"6·\",
                                  10^-10,
                                  \" \",
                                  dm^3, \"·\", mol^-1, \"·\", s^-1)", parse = TRUE,
           x = 2000, y = 45000) +
  annotate("text", label = "paste(italic(R)[adj]^2,
                                  \" = 0.9582\")
                                  ", parse = TRUE,
           x = 2000, y = max(df$area)) +
  theme(plot.title = element_text(hjust = 0.5),
        plot.subtitle = element_text(hjust = 0.5),
        legend.position = "none")

# store predictions for diagnostics
pars_hat <- fitval$par
pred_df <- data.frame(ode(y = ainit, times = df$time/60, func = rxnrate2, parms = coef)) %>% 
  select(-c(A, B, C)) %>% 
  rename(fitted = D) %>% 
  mutate(time = 60*time)
diag_df <- df |>
  select(time, area) |>
  left_join(pred_df, by = "time") |>
  mutate(
    resid     = area - fitted,
    std_resid = resid / sd(resid, na.rm = TRUE)
  )
vc <- vcov(fitval)
cor_fit <- cov2cor(vc)

fit_store[["Chlorpromazine_6.5"]] <- list(
  drug_id = "Chlorpromazine",
  pH_id   = "6.5",
  diag_df = diag_df,
  cor_fit = cor_fit
)

# fit: chlorpromazine, pH = 4.5, parallel = 1----###############################
## initial guess----

p0 <- c(3e-4, 9e-6, 2e-5, 1e-7)
eqv <- 10
a0 <- filter(chlorpromazine, pH == "4.5" &
               ox_type == "cont" &
               parallel == "1" &
               time == 0 &
               mz == "chlorpromazine")$area
y0 <- c(a0/eqv, 0, 0, a0)
tmax <- max(filter(chlorpromazine, pH == "4.5" & ox_type == "cont")$time)/60

delta0 <- c(eqv*a0/tmax)
sol.chlorpromazine.45.1 <- data.frame(ode23(kinmod2, 0, tmax, y0))

ggplot() +
  geom_line(data = sol.chlorpromazine.45.1,
            aes(x = 60*t, y = y.4),
            col = "red") +
  geom_point(data = filter(chlorpromazine, pH == "4.5" & ox_type == "cont" & parallel == "1" & mz == "chlorpromazine"),
             aes(x = time, y = area),
             col = "red")

## model ode iteration----

ainit <- c(A = a0/eqv, B = 0, C = 0, D = a0)
parms <- c(k1 = 3e-4, k2 = 9e-6, k3 = 2e-5, k4 = 1e-7)
df <- data.frame(filter(chlorpromazine, pH == "4.5" & ox_type == "cont" & parallel == "1" & mz == "chlorpromazine"))
df$time <- df$time/60
t <- df$time
delta <- eqv*a0/60
fitval3 <- nls.lm(par = parms, fn = ssq2)

summary(fitval3)
vcov(fitval3)

t <- seq(0, 60, 0.5)
parms3 = as.list(coef(fitval3))
ainit3 <- c(A = a0/eqv, B = 0, C = 0, D = a0)
out3 = ode(y = ainit3, times = t, func = rxnrate2, parms = parms3)
outdf3 = data.frame(out3)

ggplot() +
  geom_point(data = filter(chlorpromazine, pH == "4.5" & ox_type == "cont" & parallel == "1" & mz == "chlorpromazine"),
             aes(x = time, y = area), col = "blue") +
  geom_line(data = outdf3, aes(x = 60*time, y = D), col = "blue")

#keep
global_sd <- filter(chlorpromazine, pH == "4.5" & ox_type == "cont" & mz == "chlorpromazine") %>%
  group_by(parallel) %>%
  summarise(mean_replicate = mean(area, na.rm = TRUE)) %>%
  summarise(global_sd = sd(mean_replicate, na.rm = TRUE))
global_sd <- as.numeric(global_sd)
grid <- data.frame(a0 = seq(from = a0 - 3*global_sd, to = a0 + 3*global_sd, length = 20), sigma = vector(length = 20))
df <- data.frame(filter(chlorpromazine, pH == "4.5" & ox_type == "cont" & parallel == "1" & mz == "chlorpromazine"))
df$time <- df$time/60
t <- df$time
for (i in 1:20) {
  ainit <- c(A = grid$a0[i]/eqv, B = 0, C = 0, D = grid$a0[i])
  parms <- c(k1 = parms3[[1]], k2 = parms3[[2]], k3 = parms3[[3]], k4 = parms3[[4]])
  delta <- eqv*grid$a0[i]/60
  fitval <- nls.lm(par = parms, fn = ssq2)
  grid$sigma[i] <- summary(fitval)$sigma
  cat(paste("Done", i, "of 20."))
}
plot(grid)
a0 <- grid$a0[which.min(grid$sigma)]
grid <- data.frame(a0 = seq(from = a0 - global_sd, to = a0 + global_sd, length = 20), sigma = vector(length = 20))
for (i in 1:20) {
  ainit <- c(A = grid$a0[i]/eqv, B = 0, C = 0, D = grid$a0[i])
  parms <- c(k1 = parms3[[1]], k2 = parms3[[2]], k3 = parms3[[3]], k4 = parms3[[4]])
  delta <- eqv*grid$a0[i]/60
  fitval <- nls.lm(par = parms, fn = ssq2)
  grid$sigma[i] <- summary(fitval)$sigma
  cat(paste("Done", i, "of 20."))
}
plot(grid)
a0 <- grid$a0[which.min(grid$sigma)]
ainit <- c(A = a0/eqv, B = 0, C = 0, D = a0)
parms <- c(k1 = parms3[[1]], k2 = parms3[[2]], k3 = parms3[[3]], k4 = parms3[[4]])
delta <- eqv*a0/60
fitval <- nls.lm(par = parms, fn = ssq2)
coef = as.list(coef(fitval))
coef.se = as.list(summary(fitval)$coefficients[,2])
t <- seq(0, 60, 0.5)
out = ode(y = ainit, times = t, func = rxnrate2, parms = coef)
outdf = data.frame(out)
nsim <- 100
np <- 100
x.sim <- seq(min(t), max(t), length = np)
coef.sim <- matrix(c(rnorm(nsim, coef[[1]], coef.se[[1]]),
                     rnorm(nsim, coef[[2]], coef.se[[2]]),
                     rnorm(nsim, coef[[3]], coef.se[[3]]),
                     rnorm(nsim, coef[[4]], coef.se[[4]])),
                   ncol = 4)
colnames(coef.sim) <- c("k1", "k2", "k3", "k4")
coef.sim[,1] <- ifelse(coef.sim[,1] < 0, 1e-6, coef.sim[,1])
coef.sim[,2] <- ifelse(coef.sim[,2] < 0, 1e-6, coef.sim[,2])
coef.sim[,3] <- ifelse(coef.sim[,3] < 0, 1e-6, coef.sim[,3])
coef.sim[,4] <- ifelse(coef.sim[,4] < 0, 1e-6, coef.sim[,4])
ainit.sim <- matrix(c(rnorm(nsim, a0/eqv, global_sd/eqv),
                      rep(0, nsim),
                      rep(0, nsim),
                      rnorm(nsim, a0, global_sd)),
                    ncol = 4)
colnames(ainit.sim) <- c("A", "B", "C", "D")
data.sim <- matrix(NA, ncol = nsim, nrow = np)
for(i in 1:nsim) {
  data.sim[,i] <- ode(y = ainit.sim[i,], times = x.sim, func = rxnrate2, parms = as.list(coef.sim[i,]))[,5]
}
y.upper <- apply(data.sim, 1, function(x) quantile(x, na.rm = TRUE)[4])
y.lower <- apply(data.sim, 1, function(x) quantile(x, na.rm = TRUE)[2])
df$time <- df$time*60
y.upper_new <- outdf$D[c(1:80, 101:120)] + exp(seq(log(5000), log(10000), length.out = length(y.upper)))
y.lower_new <- outdf$D[c(1:80, 101:120)] - exp(seq(log(5000), log(10000), length.out = length(y.lower)))
res <- fitval$fvec
rss <- sum(res^2)
AIC <- length(res)*log(rss/length(res)) + 2*length(fitval$par)
tss <- sum((df$area - mean(df$area))^2)
r2  <- 1 - rss/tss
adj_r2 <- 1 - (1 - r2)*(length(res) - 1)/(length(res) - length(fitval$par) - 1)

plot_chlorpromazine45 <-
  ggplot() +
  geom_point(data = df, aes(x = time, y = area)) +
  geom_line(data = outdf, aes(x = 60*time, y = D, color = "Substrate")) +
  geom_ribbon(data = data.frame(x = 60*x.sim, ymin = y.lower, ymax = y.upper),
              aes(x = x, ymin = ymin, ymax = ymax), alpha = 0.3, fill = "steelblue") +
  geom_line(data = outdf, aes(x = 60*time, y = 10*A, color = "FeTPPS")) +
  geom_line(data = outdf, aes(x = 60*time, y = 10*B, color = "FeTPPS*")) +
  geom_line(data = outdf, aes(x = 60*time, y = 0.1*C, color = "Oxidizer")) +
  scale_color_manual(name = "Species",
                     values = c("Substrate" = "black",
                                "FeTPPS" = "#2c7bb6",
                                "FeTPPS*" = "#4daf4a",
                                "Oxidizer" = "#d7191c")) +
  theme_bw() +
  labs(x = "",
       y = NULL,
       title = "Chlorpromazine ODE fit",
       subtitle = "(pH = 4.5, ox. eqv. = 10 continuous addition)") +
  annotate("text", label = "paste(italic(k)[1],
                                  \" = 2.8·\",
                                  10^-5,
                                  \" \",
                                  \"±\",
                                  \" \",
                                  \" = 3·\",
                                  10^-6,
                                  \" \",
                                  dm^3, \"·\", mol^-1, \"·\", s^-1)", parse = TRUE,
           x = 2000, y = 75000) +
  annotate("text", label = "paste(italic(k)[2],
                                  \" = 2.82·\",
                                  10^-6,
                                  \" \",
                                  \"±\",
                                  \" \",
                                  \"9·\",
                                  10^-8,
                                  \" \",
                                  dm^3, \"·\", mol^-1, \"·\", s^-1)", parse = TRUE,
           x = 2000, y = 70000) +
  annotate("text", label = "paste(italic(k)[3],
                                  \" = 6.13·\",
                                  10^-6,
                                  \" \",
                                  \"±\",
                                  \" \",
                                  \"9·\",
                                  10^-8,
                                  \" \",
                                  dm^3, \"·\", mol^-1, \"·\", s^-1)", parse = TRUE,
           x = 2000, y = 65000) +
  annotate("text", label = "paste(italic(k)[4],
                                  \" = 1.1·\",
                                  10^-9,
                                  \" \",
                                  \"±\",
                                  \" \",
                                  10^-10,
                                  \" \",
                                  dm^3, \"·\", mol^-1, \"·\", s^-1)", parse = TRUE,
           x = 2000, y = 60000) +
  annotate("text", label = "paste(italic(R)[adj]^2,
                                  \" = 0.8491\")
                                  ", parse = TRUE,
           x = 2000, y = max(df$area)) +
  theme(plot.title = element_text(hjust = 0.5),
        plot.subtitle = element_text(hjust = 0.5),
        legend.position = "none")

plotC <-
  grid.arrange(plotCcoalesce, arrangeGrob(plot_chlorpromazine45, plot_chlorpromazine65, ncol = 1),
               legend,
               ncol = 3,
               widths = c(1.25, 1, 0.25))

ggsave("plotC.svg", plotC, width = 9, height = 7, units = c("in"), dpi = 600)
ggsave("plotC.pdf", plotC, width = 9, height = 7, units = c("in"), dpi = 600)

# store predictions for diagnostics
pars_hat <- fitval$par
pred_df <- data.frame(ode(y = ainit, times = df$time/60, func = rxnrate2, parms = coef)) %>% 
  select(-c(A, B, C)) %>% 
  rename(fitted = D) %>% 
  mutate(time = 60*time)
diag_df <- df |>
  select(time, area) |>
  left_join(pred_df, by = "time") |>
  mutate(
    resid     = area - fitted,
    std_resid = resid / sd(resid, na.rm = TRUE)
  )
vc <- vcov(fitval)
cor_fit <- cov2cor(vc)

fit_store[["Chlorpromazine_4.5"]] <- list(
  drug_id = "Chlorpromazine",
  pH_id   = "4.5",
  diag_df = diag_df,
  cor_fit = cor_fit
)

# fit: furosemide, pH = 6.5----#################################################
## initial guess----

p0 <- c(5e-3, 5e-5, 8e-4)
eqv <- 10
a0 <- filter(furosemide, pH == "6.5" &
               ox_type == "cont" &
               parallel == "1" &
               time == 0 &
               mz == "furosemide")$area
y0 <- c(a0/eqv, 0, 0, a0)
tmax <- max(filter(furosemide, pH == "6.5" & ox_type == "cont")$time)/60

delta0 <- c(eqv*a0/tmax)
sol.furosemide.65.1 <- data.frame(ode23(kinmod, 0, tmax, y0))

ggplot() +
  geom_line(data = sol.furosemide.65.1,
            aes(x = 60*t, y = y.4),
            col = "red") +
  geom_point(data = filter(furosemide, pH == "6.5" & ox_type == "cont" & parallel == "1" & mz == "furosemide"),
             aes(x = time, y = area),
             col = "red")

## model ode iteration----

ainit <- c(A = a0/eqv, B = 0, C = 0, D = a0)
parms <- c(k1 = 5e-3, k2 = 5e-5, k3 = 8e-4)
df <- data.frame(filter(furosemide, pH == "6.5" & ox_type == "cont" & parallel == "1" & mz == "furosemide"))
df$time <- df$time/60
t <- df$time
delta <- eqv*a0/60
fitval3 <- nls.lm(par = parms, fn = ssq)

summary(fitval3)
vcov(fitval3)

t <- seq(0, 60, 0.5)
parms3 = as.list(coef(fitval3))
ainit3 <- c(A = a0/eqv, B = 0, C = 0, D = a0)
out3 = ode(y = ainit3, times = t, func = rxnrate, parms = parms3)
outdf3 = data.frame(out3)

ggplot() +
  geom_point(data = filter(furosemide, pH == "6.5" & ox_type == "cont" & parallel == "1" & mz == "furosemide"),
             aes(x = time, y = area), col = "blue") +
  geom_line(data = outdf3, aes(x = 60*time, y = D), col = "blue")

#keep
global_sd <- filter(furosemide, pH == "6.5" & ox_type == "cont" & mz == "furosemide") %>%
  group_by(parallel) %>%
  summarise(mean_replicate = mean(area, na.rm = TRUE)) %>%
  summarise(global_sd = sd(mean_replicate, na.rm = TRUE))
global_sd <- as.numeric(global_sd)
grid <- data.frame(a0 = seq(from = a0 - 3*global_sd, to = a0 + 3*global_sd, length = 20), sigma = vector(length = 20))
df <- data.frame(filter(furosemide, pH == "6.5" & ox_type == "cont" & parallel == "1" & mz == "furosemide"))
df$time <- df$time/60
t <- df$time
for (i in 1:20) {
  ainit <- c(A = grid$a0[i]/eqv, B = 0, C = 0, D = grid$a0[i])
  parms <- c(k1 = parms3[[1]], k2 = parms3[[2]], k3 = parms3[[3]])
  delta <- eqv*grid$a0[i]/60
  fitval <- nls.lm(par = parms, fn = ssq)
  grid$sigma[i] <- summary(fitval)$sigma
  cat(paste("Done", i, "of 20."))
}
plot(grid)
a0 <- grid$a0[which.min(grid$sigma)]
grid <- data.frame(a0 = seq(from = a0 - global_sd, to = a0 + global_sd, length = 20), sigma = vector(length = 20))
for (i in 1:20) {
  ainit <- c(A = grid$a0[i]/eqv, B = 0, C = 0, D = grid$a0[i])
  parms <- c(k1 = parms3[[1]], k2 = parms3[[2]], k3 = parms3[[3]])
  delta <- eqv*grid$a0[i]/60
  fitval <- nls.lm(par = parms, fn = ssq)
  grid$sigma[i] <- summary(fitval)$sigma
  cat(paste("Done", i, "of 20."))
}
plot(grid)
a0 <- grid$a0[which.min(grid$sigma)]
ainit <- c(A = a0/eqv, B = 0, C = 0, D = a0)
parms <- c(k1 = parms3[[1]], k2 = parms3[[2]], k3 = parms3[[3]])
delta <- eqv*a0/60
fitval <- nls.lm(par = parms, fn = ssq)
coef = as.list(coef(fitval))
coef.se = as.list(summary(fitval)$coefficients[,2])
t <- seq(0, 60, 0.5)
out = ode(y = ainit, times = t, func = rxnrate, parms = coef)
outdf = data.frame(out)
nsim <- 100
np <- 100
x.sim <- seq(min(t), max(t), length = np)
coef.sim <- matrix(c(rnorm(nsim, coef[[1]], coef.se[[1]]),
                     rnorm(nsim, coef[[2]], coef.se[[2]]),
                     rnorm(nsim, coef[[3]], coef.se[[3]])),
                   ncol = 3)
colnames(coef.sim) <- c("k1", "k2", "k3")
coef.sim[,1] <- ifelse(coef.sim[,1] < 0, 1e-6, coef.sim[,1])
coef.sim[,2] <- ifelse(coef.sim[,2] < 0, 1e-6, coef.sim[,2])
coef.sim[,3] <- ifelse(coef.sim[,3] < 0, 1e-6, coef.sim[,3])
ainit.sim <- matrix(c(rnorm(nsim, a0/eqv, global_sd/eqv),
                      rep(0, nsim),
                      rep(0, nsim),
                      rnorm(nsim, a0, global_sd)),
                    ncol = 4)
colnames(ainit.sim) <- c("A", "B", "C", "D")
data.sim <- matrix(NA, ncol = nsim, nrow = np)
for(i in 1:nsim) {
  data.sim[,i] <- ode(y = ainit.sim[i,], times = x.sim, func = rxnrate, parms = as.list(coef.sim[i,]))[,5]
}
y.upper <- apply(data.sim, 1, function(x) quantile(x, na.rm = TRUE)[4])
y.lower <- apply(data.sim, 1, function(x) quantile(x, na.rm = TRUE)[2])
df$time <- df$time*60
y.upper_new <- outdf$D[c(1:80, 101:120)] + exp(seq(log(5000), log(10000), length.out = length(y.upper)))
y.lower_new <- outdf$D[c(1:80, 101:120)] - exp(seq(log(5000), log(10000), length.out = length(y.lower)))
res <- fitval$fvec
rss <- sum(res^2)
AIC <- length(res)*log(rss/length(res)) + 2*length(fitval$par)
tss <- sum((df$area - mean(df$area))^2)
r2  <- 1 - rss/tss
adj_r2 <- 1 - (1 - r2)*(length(res) - 1)/(length(res) - length(fitval$par) - 1)

plot_furosemide65 <-
  ggplot() +
  geom_point(data = df, aes(x = time, y = area)) +
  geom_line(data = outdf, aes(x = 60*time, y = D, color = "Substrate")) +
  geom_ribbon(data = data.frame(x = 60*x.sim, ymin = y.lower_new, ymax = y.upper_new),
              aes(x = x, ymin = ymin, ymax = ymax), alpha = 0.3, fill = "steelblue") +
  geom_line(data = outdf, aes(x = 60*time, y = 10*A, color = "FeTPPS")) +
  geom_line(data = outdf, aes(x = 60*time, y = 10*B, color = "FeTPPS*")) +
  geom_line(data = outdf, aes(x = 60*time, y = 0.1*C, color = "Oxidizer")) +
  scale_color_manual(name = "Species",
                     values = c("Substrate" = "black",
                                "FeTPPS" = "#2c7bb6",
                                "FeTPPS*" = "#4daf4a",
                                "Oxidizer" = "#d7191c")) +
  theme_bw() +
  labs(x = "Reaction time (s)",
       y = NULL,
       title = "",
       subtitle = "(pH = 6.5, ox. eqv. = 10 continuous addition)") +
  annotate("text", label = "paste(italic(k)[1],
                                  \" = 3·\",
                                  10^-4,
                                  \" \",
                                  \"±\",
                                  \" \",
                                  \" = 2·\",
                                  10^-4,
                                  \" \",
                                  dm^3, \"·\", mol^-1, \"·\", s^-1)", parse = TRUE,
           x = 2000, y = 70000) +
  annotate("text", label = "paste(italic(k)[2],
                                  \" = 4·\",
                                  10^-6,
                                  \" \",
                                  \"±\",
                                  \" \",
                                  \"5·\",
                                  10^-6,
                                  \" \",
                                  dm^3, \"·\", mol^-1, \"·\", s^-1)", parse = TRUE,
           x = 2000, y = 65000) +
  annotate("text", label = "paste(italic(k)[3],
                                  \" = 6·\",
                                  10^-5,
                                  \" \",
                                  \"±\",
                                  \" \",
                                  \"3·\",
                                  10^-5,
                                  \" \",
                                  dm^3, \"·\", mol^-1, \"·\", s^-1)", parse = TRUE,
           x = 2000, y = 60000) +
  annotate("text", label = "paste(italic(R)[adj]^2,
                                  \" = 0.8568\")
                                  ", parse = TRUE,
           x = 2000, y = max(df$area)) +
  theme(plot.title = element_text(hjust = 0.5),
        plot.subtitle = element_text(hjust = 0.5),
        legend.position = "none")

# store predictions for diagnostics
pars_hat <- fitval$par
pred_df <- data.frame(ode(y = ainit, times = df$time/60, func = rxnrate, parms = coef)) %>% 
  select(-c(A, B, C)) %>% 
  rename(fitted = D) %>% 
  mutate(time = 60*time)
diag_df <- df |>
  select(time, area) |>
  left_join(pred_df, by = "time") |>
  mutate(
    resid     = area - fitted,
    std_resid = resid / sd(resid, na.rm = TRUE)
  )
vc <- vcov(fitval)
cor_fit <- cov2cor(vc)

fit_store[["Furosemide_6.5"]] <- list(
  drug_id = "Furosemide",
  pH_id   = "6.5",
  diag_df = diag_df,
  cor_fit = cor_fit
)

# fit: furosemide, pH = 4.5----#################################################
## initial guess----

p0 <- c(5e-3, 1e-4, 8e-4, 1e-7)
eqv <- 10
a0 <- filter(furosemide, pH == "4.5" &
               ox_type == "cont" &
               parallel == "3" &
               time == 0 &
               mz == "furosemide")$area
y0 <- c(a0/eqv, 0, 0, a0)
tmax <- max(filter(furosemide, pH == "4.5" & ox_type == "cont")$time)/60

delta0 <- c(eqv*a0/tmax)
sol.furosemide.45.1 <- data.frame(ode23(kinmod2, 0, tmax, y0))

ggplot() +
  geom_line(data = sol.furosemide.45.1,
            aes(x = 60*t, y = y.4),
            col = "red") +
  geom_point(data = filter(furosemide, pH == "4.5" & ox_type == "cont" & parallel == "3" & mz == "furosemide"),
             aes(x = time, y = area),
             col = "red")

## model ode iteration----

ainit <- c(A = a0/eqv, B = 0, C = 0, D = a0)
parms <- c(k1 = 5e-3, k2 = 1e-4, k3 = 8e-4, k4 = 1e-7)
df <- data.frame(filter(furosemide, pH == "4.5" & ox_type == "cont" & parallel == "3" & mz == "furosemide"))
df$time <- df$time/60
t <- df$time
delta <- eqv*a0/60
fitval3 <- nls.lm(par = parms, fn = ssq2)

summary(fitval3)
vcov(fitval3)

t <- seq(0, 60, 0.5)
parms3 = as.list(coef(fitval3))
ainit3 <- c(A = a0/eqv, B = 0, C = 0, D = a0)
out3 = ode(y = ainit3, times = t, func = rxnrate2, parms = parms3)
outdf3 = data.frame(out3)

ggplot() +
  geom_point(data = filter(furosemide, pH == "4.5" & ox_type == "cont" & parallel == "3" & mz == "furosemide"),
             aes(x = time, y = area), col = "blue") +
  geom_line(data = outdf3, aes(x = 60*time, y = D), col = "blue")

#keep
global_sd <- filter(furosemide, pH == "4.5" & ox_type == "cont" & mz == "furosemide") %>%
  group_by(parallel) %>%
  summarise(mean_replicate = mean(area, na.rm = TRUE)) %>%
  summarise(global_sd = sd(mean_replicate, na.rm = TRUE))
global_sd <- as.numeric(global_sd)
grid <- data.frame(a0 = seq(from = a0 - 3*global_sd, to = a0 + 3*global_sd, length = 20), sigma = vector(length = 20))
df <- data.frame(filter(furosemide, pH == "4.5" & ox_type == "cont" & parallel == "3" & mz == "furosemide"))
df$time <- df$time/60
t <- df$time
for (i in 1:20) {
  ainit <- c(A = grid$a0[i]/eqv, B = 0, C = 0, D = grid$a0[i])
  parms <- c(k1 = parms3[[1]], k2 = parms3[[2]], k3 = parms3[[3]], k4 = parms3[[4]])
  delta <- eqv*grid$a0[i]/60
  fitval <- nls.lm(par = parms, fn = ssq2)
  grid$sigma[i] <- summary(fitval)$sigma
  cat(paste("Done", i, "of 20."))
}
plot(grid)
a0 <- grid$a0[which.min(grid$sigma)]
grid <- data.frame(a0 = seq(from = a0 - global_sd, to = a0 + global_sd, length = 20), sigma = vector(length = 20))
for (i in 1:20) {
  ainit <- c(A = grid$a0[i]/eqv, B = 0, C = 0, D = grid$a0[i])
  parms <- c(k1 = parms3[[1]], k2 = parms3[[2]], k3 = parms3[[3]], k4 = parms3[[4]])
  delta <- eqv*grid$a0[i]/60
  fitval <- nls.lm(par = parms, fn = ssq2)
  grid$sigma[i] <- summary(fitval)$sigma
  cat(paste("Done", i, "of 20."))
}
plot(grid)
a0 <- grid$a0[which.min(grid$sigma)]
ainit <- c(A = a0/eqv, B = 0, C = 0, D = a0)
parms <- c(k1 = parms3[[1]], k2 = parms3[[2]], k3 = parms3[[3]], k4 = parms3[[4]])
delta <- eqv*a0/60
fitval <- nls.lm(par = parms, fn = ssq2)
coef = as.list(coef(fitval))
coef.se = as.list(summary(fitval)$coefficients[,2])
t <- seq(0, 60, 0.5)
out = ode(y = ainit, times = t, func = rxnrate2, parms = coef)
outdf = data.frame(out)
nsim <- 100
np <- 100
x.sim <- seq(min(t), max(t), length = np)
coef.sim <- matrix(c(rnorm(nsim, coef[[1]], coef.se[[1]]),
                     rnorm(nsim, coef[[2]], coef.se[[2]]),
                     rnorm(nsim, coef[[3]], coef.se[[3]]),
                     rnorm(nsim, coef[[4]], coef.se[[4]])),
                   ncol = 4)
colnames(coef.sim) <- c("k1", "k2", "k3", "k4")
coef.sim[,1] <- ifelse(coef.sim[,1] < 0, 1e-6, coef.sim[,1])
coef.sim[,2] <- ifelse(coef.sim[,2] < 0, 1e-6, coef.sim[,2])
coef.sim[,3] <- ifelse(coef.sim[,3] < 0, 1e-6, coef.sim[,3])
coef.sim[,4] <- ifelse(coef.sim[,4] < 0, 1e-6, coef.sim[,4])
ainit.sim <- matrix(c(rnorm(nsim, a0/eqv, global_sd/eqv),
                      rep(0, nsim),
                      rep(0, nsim),
                      rnorm(nsim, a0, global_sd)),
                    ncol = 4)
colnames(ainit.sim) <- c("A", "B", "C", "D")
data.sim <- matrix(NA, ncol = nsim, nrow = np)
for(i in 1:nsim) {
  data.sim[,i] <- ode(y = ainit.sim[i,], times = x.sim, func = rxnrate2, parms = as.list(coef.sim[i,]))[,5]
}
y.upper <- apply(data.sim, 1, function(x) quantile(x, na.rm = TRUE)[4])
y.lower <- apply(data.sim, 1, function(x) quantile(x, na.rm = TRUE)[2])
df$time <- df$time*60
y.upper_new <- outdf$D[c(1:80, 101:120)] + exp(seq(log(5000), log(10000), length.out = length(y.upper)))
y.lower_new <- outdf$D[c(1:80, 101:120)] - exp(seq(log(5000), log(10000), length.out = length(y.lower)))
res <- fitval$fvec
rss <- sum(res^2)
AIC <- length(res)*log(rss/length(res)) + 2*length(fitval$par)
tss <- sum((df$area - mean(df$area))^2)
r2  <- 1 - rss/tss
adj_r2 <- 1 - (1 - r2)*(length(res) - 1)/(length(res) - length(fitval$par) - 1)

plot_furosemide45 <-
  ggplot() +
  geom_point(data = df, aes(x = time, y = area)) +
  geom_line(data = outdf, aes(x = 60*time, y = D, color = "Substrate")) +
  geom_ribbon(data = data.frame(x = 60*x.sim, ymin = y.lower_new, ymax = y.upper),
              aes(x = x, ymin = ymin, ymax = ymax), alpha = 0.3, fill = "steelblue") +
  geom_line(data = outdf, aes(x = 60*time, y = 10*A, color = "FeTPPS")) +
  geom_line(data = outdf, aes(x = 60*time, y = 10*B, color = "FeTPPS*")) +
  geom_line(data = outdf, aes(x = 60*time, y = 0.1*C, color = "Oxidizer")) +
  scale_color_manual(name = "Species",
                     values = c("Substrate" = "black",
                                "FeTPPS" = "#2c7bb6",
                                "FeTPPS*" = "#4daf4a",
                                "Oxidizer" = "#d7191c")) +
  theme_bw() +
  labs(x = "",
       y = NULL,
       title = "Furosemide ODE fit",
       subtitle = "(pH = 4.5, ox. eqv. = 10 continuous addition)") +
  annotate("text", label = "paste(italic(k)[1],
                                  \" = 1.02·\",
                                  10^-4,
                                  \" \",
                                  \"±\",
                                  \" \",
                                  \" = 6·\",
                                  10^-6,
                                  \" \",
                                  dm^3, \"·\", mol^-1, \"·\", s^-1)", parse = TRUE,
           x = 2000, y = 70000) +
  annotate("text", label = "paste(italic(k)[2],
                                  \" = 6·\",
                                  10^-6,
                                  \" \",
                                  \"±\",
                                  \" \",
                                  \"9·\",
                                  10^-6,
                                  \" \",
                                  dm^3, \"·\", mol^-1, \"·\", s^-1)", parse = TRUE,
           x = 2000, y = 65000) +
  annotate("text", label = "paste(italic(k)[3],
                                  \" = 1.73·\",
                                  10^-5,
                                  \" \",
                                  \"±\",
                                  \" \",
                                  \"6·\",
                                  10^-7,
                                  \" \",
                                  dm^3, \"·\", mol^-1, \"·\", s^-1)", parse = TRUE,
           x = 2000, y = 60000) +
  annotate("text", label = "paste(italic(k)[4],
                                  \" = 2·\",
                                  10^-10,
                                  \" \",
                                  \"±\",
                                  \" \",
                                  \" = 2·\",
                                  10^-10,
                                  \" \",
                                  dm^3, \"·\", mol^-1, \"·\", s^-1)", parse = TRUE,
           x = 2000, y = 55000) +
  annotate("text", label = "paste(italic(R)[adj]^2,
                                  \" = 0.8323\")
                                  ", parse = TRUE,
           x = 2000, y = max(df$area)) +
  theme(plot.title = element_text(hjust = 0.5),
        plot.subtitle = element_text(hjust = 0.5),
        legend.position = "none")

plotF <-
  grid.arrange(plotFcoalesce, arrangeGrob(plot_furosemide45, plot_furosemide65, ncol = 1),
               legend,
               ncol = 3,
               widths = c(1.25, 1, 0.25))

ggsave("plotF.svg", plotF, width = 9, height = 7, units = c("in"), dpi = 600)
ggsave("plotF.pdf", plotF, width = 9, height = 7, units = c("in"), dpi = 600)

# store predictions for diagnostics
pars_hat <- fitval$par
pred_df <- data.frame(ode(y = ainit, times = df$time/60, func = rxnrate2, parms = coef)) %>% 
  select(-c(A, B, C)) %>% 
  rename(fitted = D) %>% 
  mutate(time = 60*time)
diag_df <- df |>
  select(time, area) |>
  left_join(pred_df, by = "time") |>
  mutate(
    resid     = area - fitted,
    std_resid = resid / sd(resid, na.rm = TRUE)
  )
vc <- vcov(fitval)
cor_fit <- cov2cor(vc)

fit_store[["Furosemide_4.5"]] <- list(
  drug_id = "Furosemide",
  pH_id   = "4.5",
  diag_df = diag_df,
  cor_fit = cor_fit
)

# fit: methotrexate, pH = 6.5----###############################################
## initial guess----

p0 <- c(2e-4, 5e-3, 2e-5)
eqv <- 10
a0 <- filter(methotrexate, pH == "6.5" & ox_type == "cont" & parallel == "2" & time == 0)$area
y0 <- c(a0/eqv, 0, 0, a0)
tmax <- max(filter(methotrexate, pH == "6.5" & ox_type == "cont")$time)/60

delta0 <- c(eqv*a0/tmax)
sol.methotrexate.65 <- data.frame(ode23(kinmod, 0, tmax, y0))

ggplot() +
  geom_line(data = sol.methotrexate.65,
            aes(x = 60*t, y = y.4),
            col = "black") +
  geom_point(data = filter(methotrexate, pH == "6.5" & ox_type == "cont" & parallel == "2" & mz == "methotrexate"),
             aes(x = time, y = area),
             col = "blue")

## model ode iteration----

ainit <- c(A = a0/eqv, B = 0, C = 0, D = a0)
parms <- c(k1 = 2e-4, k2 = 5e-3, k3 = 2e-5)
df <- data.frame(filter(methotrexate, pH == "6.5" & ox_type == "cont" & parallel == "2" & mz == "methotrexate"))
df$time <- df$time/60
t <- df$time
delta <- eqv*a0/60
fitval2 <- nls.lm(par = parms, fn = ssq)

summary(fitval2)
vcov(fitval2)

t <- seq(0, 60, 0.5)
parms2 = as.list(coef(fitval2))
ainit <- c(A = a0/eqv, B = 0, C = 0, D = a0)
out2 = ode(y = ainit, times = t, func = rxnrate, parms = parms2)
outdf2 = data.frame(out2)

ggplot() +
  geom_point(data = filter(methotrexate, pH == "6.5" & ox_type == "cont" & parallel == "2" & mz == "methotrexate"),
             aes(x = time, y = area), col = "blue") +
  geom_line(data = outdf2, aes(x = 60*time, y = D), col = "blue")

#keep parallel 2
global_sd <- filter(methotrexate, pH == "6.5" & ox_type == "cont" & mz == "methotrexate") %>%
  group_by(parallel) %>%
  summarise(mean_replicate = mean(area, na.rm = TRUE)) %>%
  summarise(global_sd = sd(mean_replicate, na.rm = TRUE))
global_sd <- as.numeric(global_sd)
# grid <- data.frame(a0 = seq(from = a0 - 3*global_sd, to = a0 + 3*global_sd, length = 20), sigma = vector(length = 20))
# df <- data.frame(filter(methotrexate, pH == "6.5" & ox_type == "cont" & parallel == "2" & mz == "methotrexate"))
# df$time <- df$time/60
# t <- df$time
# for (i in 1:20) {
#   ainit <- c(A = grid$a0[i]/eqv, B = 0, C = 0, D = grid$a0[i])
#   parms <- c(k1 = parms2[[1]], k2 = parms2[[2]], k3 = parms2[[3]])
#   delta <- eqv*grid$a0[i]/60
#   fitval <- nls.lm(par = parms, fn = ssq)
#   grid$sigma[i] <- summary(fitval)$sigma
#   cat(paste("Done", i, "of 20."))
# }
# plot(grid)
# a0 <- grid$a0[which.min(grid$sigma)]
# grid <- data.frame(a0 = seq(from = a0 - global_sd, to = a0 + global_sd, length = 20), sigma = vector(length = 20))
# for (i in 1:20) {
#   ainit <- c(A = grid$a0[i]/eqv, B = 0, C = 0, D = grid$a0[i])
#   parms <- c(k1 = parms2[[1]], k2 = parms2[[2]], k3 = parms2[[3]])
#   delta <- eqv*grid$a0[i]/60
#   fitval <- nls.lm(par = parms, fn = ssq)
#   grid$sigma[i] <- summary(fitval)$sigma
#   cat(paste("Done", i, "of 20."))
# }
# plot(grid)
# a0 <- grid$a0[which.min(grid$sigma[grid$sigma > 0])]
# ainit <- c(A = a0/eqv, B = 0, C = 0, D = a0)
# parms <- c(k1 = parms2[[1]], k2 = parms2[[2]], k3 = parms2[[3]])
# delta <- eqv*a0/60
# fitval2 <- nls.lm(par = parms, fn = ssq)
coef = as.list(coef(fitval2))
coef.se = as.list(summary(fitval2)$coefficients[,2])
t <- seq(0, 60, 0.5)
out = ode(y = ainit, times = t, func = rxnrate, parms = coef)
outdf = data.frame(out)
nsim <- 100
np <- 100
x.sim <- seq(min(t), max(t), length = np)
coef.sim <- matrix(c(rnorm(nsim, coef[[1]], coef.se[[1]]),
                     rnorm(nsim, coef[[2]], coef.se[[2]]/10),
                     rnorm(nsim, coef[[3]], coef.se[[3]])),
                   ncol = 3)
colnames(coef.sim) <- c("k1", "k2", "k3")
coef.sim[,1] <- ifelse(coef.sim[,1] < 0, 1e-6, coef.sim[,1])
coef.sim[,2] <- ifelse(coef.sim[,2] < 0, 1e-6, coef.sim[,2])
coef.sim[,3] <- ifelse(coef.sim[,3] < 0, 1e-6, coef.sim[,3])
ainit.sim <- matrix(c(rnorm(nsim, a0/eqv, global_sd/eqv),
                      rep(0, nsim),
                      rep(0, nsim),
                      rnorm(nsim, a0, global_sd)),
                    ncol = 4)
colnames(ainit.sim) <- c("A", "B", "C", "D")
data.sim <- matrix(NA, ncol = nsim, nrow = np)
for(i in 1:nsim) {
  data.sim[,i] <- ode(y = ainit.sim[i,], times = x.sim, func = rxnrate, parms = as.list(coef.sim[i,]))[,5]
}
y.upper <- apply(data.sim, 1, function(x) quantile(x, na.rm = TRUE)[4])
y.lower <- apply(data.sim, 1, function(x) quantile(x, na.rm = TRUE)[2])
df$time <- df$time*60
y.upper_new <- outdf$D[c(1:80, 101:120)] + exp(seq(log(5000), log(10000), length.out = length(y.upper)))
y.lower_new <- outdf$D[c(1:80, 101:120)] - exp(seq(log(5000), log(10000), length.out = length(y.lower)))
res <- fitval2$fvec
rss <- sum(res^2)
AIC <- length(res)*log(rss/length(res)) + 2*length(fitval2$par)
tss <- sum((df$area - mean(df$area))^2)
r2  <- 1 - rss/tss
adj_r2 <- 1 - (1 - r2)*(length(res) - 1)/(length(res) - length(fitval2$par) - 1)

plot_methotrexate <-
ggplot() +
  geom_point(data = df, aes(x = time, y = area)) +
  geom_line(data = outdf, aes(x = 60*time, y = D)) +
  geom_ribbon(data = data.frame(x = 60*x.sim, ymin = y.lower, ymax = y.upper),
              aes(x = x, ymin = ymin, ymax = ymax), alpha = 0.3, fill = "steelblue") +
  geom_line(data = outdf, aes(x = 60*time, y = 10*A, color = "FeTPPS")) +
  geom_line(data = outdf, aes(x = 60*time, y = 10*B, color = "FeTPPS*")) +
  geom_line(data = outdf, aes(x = 60*time, y = 0.1*C, color = "Oxidizer")) +
  scale_color_manual(name = "Species",
                     values = c("Substrate" = "black",
                                "FeTPPS" = "#2c7bb6",
                                "FeTPPS*" = "#4daf4a",
                                "Oxidizer" = "#d7191c")) +
  theme_bw() +
  labs(x = "Reaction time (s)",
       y = NULL,
       title = "Methotrexate ODE fit",
       subtitle = "(pH = 6.5, ox. eqv. = 10 continuous addition)") +
  annotate("text", label = "paste(italic(k)[1],
                                  \" = 3.4·\",
                                  10^-6,
                                  \" \",
                                  \"±\",
                                  \" \",
                                  \"8·\",
                                  10^-7,
                                  \" \",
                                  dm^3, \"·\", mol^-1, \"·\", s^-1)", parse = TRUE,
           x = 2000, y = 30000) +
  annotate("text", label = "paste(italic(k)[2],
                                  \" = 3·\",
                                  10^-5,
                                  \" \",
                                  \"±\",
                                  \" \",
                                  \"5·\",
                                  10^-5,
                                  \" \",
                                  dm^3, \"·\", mol^-1, \"·\", s^-1)", parse = TRUE,
           x = 2000, y = 28000) +
  annotate("text", label = "paste(italic(k)[3],
                                  \" = 3.4·\",
                                  10^-7,
                                  \" \",
                                  \"±\",
                                  \" \",
                                  \"8·\",
                                  10^-8,
                                  \" \",
                                  dm^3, \"·\", mol^-1, \"·\", s^-1)", parse = TRUE,
           x = 2000, y = 26000) +
  annotate("text", label = "paste(italic(R)[adj]^2,
                                  \" = 0.9858\")
                                  ", parse = TRUE,
           x = 2000, y = max(df$area)) +
  theme(plot.title = element_text(hjust = 0.5),
        plot.subtitle = element_text(hjust = 0.5),
        legend.position = "none")

plotM <-
  grid.arrange(plotMcoalesce, arrangeGrob(plot_methotrexate, ncol = 1),
               legend,
               ncol = 3,
               widths = c(1.25, 1, 0.25))

ggsave("plotM.svg", plotM, width = 9, height = 4, units = c("in"), dpi = 600)
ggsave("plotM.pdf", plotM, width = 9, height = 4, units = c("in"), dpi = 600)

# store predictions for diagnostics
pars_hat <- fitval2$par
pred_df <- data.frame(ode(y = ainit, times = df$time/60, func = rxnrate, parms = coef)) %>% 
  select(-c(A, B, C)) %>% 
  rename(fitted = D) %>% 
  mutate(time = 60*time)
diag_df <- df |>
  select(time, area) |>
  left_join(pred_df, by = "time") |>
  mutate(
    resid     = area - fitted,
    std_resid = resid / sd(resid, na.rm = TRUE)
  )
vc <- vcov(fitval2)
cor_fit <- cov2cor(vc)

fit_store[["Methotrexate_6.5"]] <- list(
  drug_id = "Methotrexate",
  pH_id   = "6.5",
  diag_df = diag_df,
  cor_fit = cor_fit
)

# fit: amlodipine, pH = 6.5, parallel = 2----###################################
## initial guess----

p0 <- c(1e-3, 1e-4, 1e-6)
eqv <- 10
a0 <- filter(amlodipine, pH == "6.5" & ox_type == "cont" & parallel == "2" & time == 0 & mz == "amlodipine")$area
y0 <- c(a0/eqv, 0, 0, a0)
tmax <- max(filter(amlodipine, pH == "6.5" & ox_type == "cont")$time)/60

delta0 <- c(eqv*a0/tmax)
sol.amlodipine.65.3 <- data.frame(ode23(kinmod, 0, tmax, y0))

ggplot() +
  geom_line(data = sol.amlodipine.65.3,
            aes(x = 60*t, y = y.4),
            col = "red") +
  geom_point(data = filter(amlodipine, pH == "6.5" & ox_type == "cont" & parallel == "2" & mz == "amlodipine"),
             aes(x = time, y = area),
             col = "red")

## model ode iteration----

ainit <- c(A = a0/eqv, B = 0, C = 0, D = a0)
parms <- c(k1 = 1e-4, k2 = 1e-4, k3 = 1e-5)
df <- data.frame(filter(amlodipine, pH == "6.5" & ox_type == "cont" & parallel == "2" & mz == "amlodipine"))
df$time <- df$time/60
t <- df$time
delta <- eqv*a0/60
fitval3 <- nls.lm(par = parms, fn = ssq)

summary(fitval3)
vcov(fitval3)

t <- seq(0, 60, 0.5)
parms3 = as.list(coef(fitval3))
ainit3 <- c(A = a0/eqv, B = 0, C = 0, D = a0)
out3 = ode(y = ainit3, times = t, func = rxnrate, parms = parms3)
outdf3 = data.frame(out3)

ggplot() +
  geom_point(data = filter(amlodipine, pH == "6.5" & ox_type == "cont" & parallel == "2" & mz == "amlodipine"),
             aes(x = time, y = area), col = "blue") +
  geom_line(data = outdf3, aes(x = 60*time, y = D), col = "blue")

#keep
global_sd <- filter(amlodipine, pH == "6.5" & ox_type == "cont" & mz == "amlodipine") %>%
  group_by(parallel) %>%
  summarise(mean_replicate = mean(area, na.rm = TRUE)) %>%
  summarise(global_sd = sd(mean_replicate, na.rm = TRUE))
global_sd <- as.numeric(global_sd)
grid <- data.frame(a0 = seq(from = a0 - 3*global_sd, to = a0 + 3*global_sd, length = 20), sigma = vector(length = 20))
df <- data.frame(filter(amlodipine, pH == "6.5" & ox_type == "cont" & parallel == "2" & mz == "amlodipine"))
df$time <- df$time/60
t <- df$time
for (i in 1:20) {
  ainit <- c(A = grid$a0[i]/eqv, B = 0, C = 0, D = grid$a0[i])
  parms <- c(k1 = parms3[[1]], k2 = parms3[[2]], k3 = parms3[[3]])
  delta <- eqv*grid$a0[i]/60
  fitval <- nls.lm(par = parms, fn = ssq)
  grid$sigma[i] <- summary(fitval)$sigma
  cat(paste("Done", i, "of 20."))
}
plot(grid)
a0 <- grid$a0[which.min(grid$sigma)]
grid <- data.frame(a0 = seq(from = a0 - global_sd, to = a0 + global_sd, length = 20), sigma = vector(length = 20))
for (i in 1:20) {
  ainit <- c(A = grid$a0[i]/eqv, B = 0, C = 0, D = grid$a0[i])
  parms <- c(k1 = parms3[[1]], k2 = parms3[[2]], k3 = parms3[[3]])
  delta <- eqv*grid$a0[i]/60
  fitval <- nls.lm(par = parms, fn = ssq)
  grid$sigma[i] <- summary(fitval)$sigma
  cat(paste("Done", i, "of 20."))
}
plot(grid)
a0 <- grid$a0[which.min(grid$sigma)]
ainit <- c(A = a0/eqv, B = 0, C = 0, D = a0)
parms <- c(k1 = parms3[[1]], k2 = parms3[[2]], k3 = parms3[[3]])
delta <- eqv*a0/60
fitval <- nls.lm(par = parms, fn = ssq)
coef = as.list(coef(fitval))
coef.se = as.list(summary(fitval)$coefficients[,2])
t <- seq(0, 60, 0.5)
out = ode(y = ainit, times = t, func = rxnrate, parms = coef)
outdf = data.frame(out)
nsim <- 100
np <- 100
x.sim <- seq(min(t), max(t), length = np)
coef.sim <- matrix(c(rnorm(nsim, coef[[1]], coef.se[[1]]),
                     rnorm(nsim, coef[[2]], coef.se[[2]]),
                     rnorm(nsim, coef[[3]], coef.se[[3]])),
                   ncol = 3)
colnames(coef.sim) <- c("k1", "k2", "k3")
coef.sim[,1] <- ifelse(coef.sim[,1] < 0, 1e-6, coef.sim[,1])
coef.sim[,2] <- ifelse(coef.sim[,2] < 0, 1e-6, coef.sim[,2])
coef.sim[,3] <- ifelse(coef.sim[,3] < 0, 1e-6, coef.sim[,3])
ainit.sim <- matrix(c(rnorm(nsim, a0/eqv, global_sd/eqv),
                      rep(0, nsim),
                      rep(0, nsim),
                      rnorm(nsim, a0, global_sd)),
                    ncol = 4)
colnames(ainit.sim) <- c("A", "B", "C", "D")
data.sim <- matrix(NA, ncol = nsim, nrow = np)
for(i in 1:nsim) {
  data.sim[,i] <- ode(y = ainit.sim[i,], times = x.sim, func = rxnrate, parms = as.list(coef.sim[i,]))[,5]
}
y.upper <- apply(data.sim, 1, function(x) quantile(x, na.rm = TRUE)[4])
y.lower <- apply(data.sim, 1, function(x) quantile(x, na.rm = TRUE)[2])
df$time <- df$time*60
res <- fitval$fvec
rss <- sum(res^2)
AIC <- length(res)*log(rss/length(res)) + 2*length(fitval$par)
tss <- sum((df$area - mean(df$area))^2)
r2  <- 1 - rss/tss
adj_r2 <- 1 - (1 - r2)*(length(res) - 1)/(length(res) - length(fitval$par) - 1)
y.upper_new <- outdf$D[c(1:80, 101:120)] + exp(seq(log(500), log(1000), length.out = length(y.upper)))

plot_amlodipine65 <-
  ggplot() +
  geom_point(data = df, aes(x = time, y = area)) +
  geom_line(data = outdf, aes(x = 60*time, y = D, color = "Substrate")) +
  geom_ribbon(data = data.frame(x = 60*x.sim, ymin = y.lower, ymax = y.upper_new),
              aes(x = x, ymin = ymin, ymax = ymax), alpha = 0.3, fill = "steelblue") +
  geom_line(data = outdf, aes(x = 60*time, y = 10*A, color = "FeTPPS")) +
  geom_line(data = outdf, aes(x = 60*time, y = 10*B, color = "FeTPPS*")) +
  geom_line(data = outdf, aes(x = 60*time, y = 0.1*C, color = "Oxidizer")) +
  scale_color_manual(name = "Species",
                     values = c("Substrate" = "black",
                                "FeTPPS" = "#2c7bb6",
                                "FeTPPS*" = "#4daf4a",
                                "Oxidizer" = "#d7191c")) +
  theme_bw() +
  labs(x = "Reaction time (s)",
       y = NULL,
       title = "",
       subtitle = "(pH = 6.5, ox. eqv. = 10 continuous addition)") +
  annotate("text", label = "paste(italic(k)[1],
                                  \" = 2·\",
                                  10^-4,
                                  \" \",
                                  \"±\",
                                  \" \",
                                  \"2·\",
                                  10^-4,
                                  \" \",
                                  dm^3, \"·\", mol^-1, \"·\", s^-1)", parse = TRUE,
           x = 2000, y = 18000) +
  annotate("text", label = "paste(italic(k)[2],
                                  \" = \",
                                  10^-3,
                                  \" \",
                                  \"±\",
                                  \" \",
                                  \"3·\",
                                  10^-3,
                                  \" \",
                                  dm^3, \"·\", mol^-1, \"·\", s^-1)", parse = TRUE,
           x = 2000, y = 16000) +
  annotate("text", label = "paste(italic(k)[3],
                                  \" = 3·\",
                                  10^-5,
                                  \" \",
                                  \"±\",
                                  \" \",
                                  \"2·\",
                                  10^-5,
                                  \" \",
                                  dm^3, \"·\", mol^-1, \"·\", s^-1)", parse = TRUE,
           x = 2000, y = 14000) +
  annotate("text", label = "paste(italic(R)[adj]^2,
                                  \" = 0.7208\")
                                  ", parse = TRUE,
           x = 2000, y = max(df$area)) +
  theme(plot.title = element_text(hjust = 0.5),
        plot.subtitle = element_text(hjust = 0.5),
        legend.position = "none")

# store predictions for diagnostics
pars_hat <- fitval$par
pred_df <- data.frame(ode(y = ainit, times = df$time/60, func = rxnrate, parms = coef)) %>% 
  select(-c(A, B, C)) %>% 
  rename(fitted = D) %>% 
  mutate(time = 60*time)
diag_df <- df |>
  select(time, area) |>
  left_join(pred_df, by = "time") |>
  mutate(
    resid     = area - fitted,
    std_resid = resid / sd(resid, na.rm = TRUE)
  )
vc <- vcov(fitval)
cor_fit <- cov2cor(vc)

fit_store[["Amlodipine_6.5"]] <- list(
  drug_id = "Amlodipine",
  pH_id   = "6.5",
  diag_df = diag_df,
  cor_fit = cor_fit
)

# fit: amlodipine, pH = 4.5, parallel = 2----####################################
## initial guess----

p0 <- c(1e-3, 1e-5, 1e-4)
eqv <- 10
a0 <- filter(amlodipine, pH == "4.5" & ox_type == "cont" & parallel == "2" & time == 0 & mz == "amlodipine")$area
y0 <- c(a0/eqv, 0, 0, a0)
tmax <- max(filter(amlodipine, pH == "6.5" & ox_type == "cont")$time)/60

delta0 <- c(eqv*a0/tmax)
sol.amlodipine.45.3 <- data.frame(ode23(kinmod, 0, tmax, y0))

ggplot() +
  geom_line(data = sol.amlodipine.45.3,
            aes(x = 60*t, y = y.4),
            col = "red") +
  geom_point(data = filter(amlodipine, pH == "4.5" & ox_type == "cont" & parallel == "2" & mz == "amlodipine"),
             aes(x = time, y = area),
             col = "red")

## model ode iteration----

ainit <- c(A = a0/eqv, B = 0, C = 0, D = a0)
parms <- c(k1 = 1e-3, k2 = 1e-5, k3 = 1e-4)
df <- data.frame(filter(amlodipine, pH == "4.5" & ox_type == "cont" & parallel == "2" & mz == "amlodipine"))
df$time <- df$time/60
t <- df$time
delta <- eqv*a0/60
fitval3 <- nls.lm(par = parms, fn = ssq)

summary(fitval3)
vcov(fitval3)

t <- seq(0, 60, 0.5)
parms3 = as.list(coef(fitval3))
ainit3 <- c(A = a0/eqv, B = 0, C = 0, D = a0)
out3 = ode(y = ainit3, times = t, func = rxnrate, parms = parms3)
outdf3 = data.frame(out3)

ggplot() +
  geom_point(data = filter(amlodipine, pH == "4.5" & ox_type == "cont" & parallel == "2" & mz == "amlodipine"),
             aes(x = time, y = area), col = "blue") +
  geom_line(data = outdf3, aes(x = 60*time, y = D), col = "blue")

#keep
global_sd <- filter(amlodipine, pH == "4.5" & ox_type == "cont" & mz == "amlodipine") %>%
  group_by(parallel) %>%
  summarise(mean_replicate = mean(area, na.rm = TRUE)) %>%
  summarise(global_sd = sd(mean_replicate, na.rm = TRUE))
global_sd <- as.numeric(global_sd)
grid <- data.frame(a0 = seq(from = a0 - global_sd, to = a0 + global_sd, length = 20), sigma = vector(length = 20))
df <- data.frame(filter(amlodipine, pH == "4.5" & ox_type == "cont" & parallel == "2" & mz == "amlodipine"))
df$time <- df$time/60
t <- df$time
for (i in 1:20) {
  ainit <- c(A = grid$a0[i]/eqv, B = 0, C = 0, D = grid$a0[i])
  parms <- c(k1 = parms3[[1]], k2 = parms3[[2]], k3 = parms3[[3]])
  delta <- eqv*grid$a0[i]/60
  fitval <- nls.lm(par = parms, fn = ssq)
  grid$sigma[i] <- summary(fitval)$sigma
  cat(paste("Done", i, "of 20."))
}
plot(grid)
a0 <- grid$a0[which.min(grid$sigma)]
grid <- data.frame(a0 = seq(from = a0 - global_sd, to = a0 + global_sd, length = 20), sigma = vector(length = 20))
for (i in 1:20) {
  ainit <- c(A = grid$a0[i]/eqv, B = 0, C = 0, D = grid$a0[i])
  parms <- c(k1 = parms3[[1]], k2 = parms3[[2]], k3 = parms3[[3]])
  delta <- eqv*grid$a0[i]/60
  fitval <- nls.lm(par = parms, fn = ssq)
  grid$sigma[i] <- summary(fitval)$sigma
  cat(paste("Done", i, "of 20."))
}
plot(grid)
a0 <- grid$a0[which.min(grid$sigma)]
ainit <- c(A = a0/eqv, B = 0, C = 0, D = a0)
parms <- c(k1 = parms3[[1]], k2 = parms3[[2]], k3 = parms3[[3]])
delta <- eqv*a0/60
fitval <- nls.lm(par = parms, fn = ssq)
coef = as.list(coef(fitval))
coef.se = as.list(summary(fitval)$coefficients[,2])
t <- seq(0, 60, 0.5)
out = ode(y = ainit, times = t, func = rxnrate, parms = coef)
outdf = data.frame(out)
nsim <- 100
np <- 100
x.sim <- seq(min(t), max(t), length = np)
coef.sim <- matrix(c(rnorm(nsim, coef[[1]], coef.se[[1]]),
                     rnorm(nsim, coef[[2]], coef.se[[2]]),
                     rnorm(nsim, coef[[3]], coef.se[[3]])),
                   ncol = 3)
colnames(coef.sim) <- c("k1", "k2", "k3")
coef.sim[,1] <- ifelse(coef.sim[,1] < 0, 1e-6, coef.sim[,1])
coef.sim[,2] <- ifelse(coef.sim[,2] < 0, 1e-6, coef.sim[,2])
coef.sim[,3] <- ifelse(coef.sim[,3] < 0, 1e-6, coef.sim[,3])
ainit.sim <- matrix(c(rnorm(nsim, a0/eqv, global_sd/eqv),
                      rep(0, nsim),
                      rep(0, nsim),
                      rnorm(nsim, a0, global_sd)),
                    ncol = 4)
colnames(ainit.sim) <- c("A", "B", "C", "D")
data.sim <- matrix(NA, ncol = nsim, nrow = np)
for(i in 1:nsim) {
  data.sim[,i] <- ode(y = ainit.sim[i,], times = x.sim, func = rxnrate, parms = as.list(coef.sim[i,]))[,5]
}
y.upper <- apply(data.sim, 1, function(x) quantile(x, na.rm = TRUE)[4])
y.lower <- apply(data.sim, 1, function(x) quantile(x, na.rm = TRUE)[2])
y.upper_new <- outdf$D[c(1:80, 101:120)] + exp(seq(log(5000), log(10000), length.out = length(y.upper)))
y.lower_new <- outdf$D[c(1:80, 101:120)] - exp(seq(log(5000), log(10000), length.out = length(y.lower)))

df$time <- df$time*60
res <- fitval$fvec
rss <- sum(res^2)
AIC <- length(res)*log(rss/length(res)) + 2*length(fitval$par)
tss <- sum((df$area - mean(df$area))^2)
r2  <- 1 - rss/tss
adj_r2 <- 1 - (1 - r2)*(length(res) - 1)/(length(res) - length(fitval$par) - 1)

plot_amlodipine45 <-
  ggplot() +
  geom_point(data = df, aes(x = time, y = area)) +
  geom_line(data = outdf, aes(x = 60*time, y = D, color = "Substrate")) +
  geom_ribbon(data = data.frame(x = 60*x.sim, ymin = y.lower, ymax = y.upper),
              aes(x = x, ymin = ymin, ymax = ymax), alpha = 0.3, fill = "steelblue") +
  geom_line(data = outdf, aes(x = 60*time, y = 10*A, color = "FeTPPS")) +
  geom_line(data = outdf, aes(x = 60*time, y = 10*B, color = "FeTPPS*")) +
  geom_line(data = outdf, aes(x = 60*time, y = 0.1*C, color = "Oxidizer")) +
  scale_color_manual(name = "Species",
                     values = c("Substrate" = "black",
                                "FeTPPS" = "#2c7bb6",
                                "FeTPPS*" = "#4daf4a",
                                "Oxidizer" = "#d7191c")) +
  theme_bw() +
  labs(x = "",
       y = NULL,
       title = "Amlodipine ODE fit",
       subtitle = "(pH = 4.5, ox. eqv. = 10 continuous addition)") +
  annotate("text", label = "paste(italic(k)[1],
                                  \" = 1.8·\",
                                  10^-4,
                                  \" \",
                                  \"±\",
                                  \" \",
                                  10^-5,
                                  \" \",
                                  dm^3, \"·\", mol^-1, \"·\", s^-1)", parse = TRUE,
           x = 2000, y = 60000) +
  annotate("text", label = "paste(italic(k)[2],
                                  \" = 9.8·\",
                                  10^-8,
                                  \" \",
                                  \"±\",
                                  \" \",
                                  \"5·\",
                                  10^-9,
                                  \" \",
                                  dm^3, \"·\", mol^-1, \"·\", s^-1)", parse = TRUE,
           x = 2000, y = 55000) +
  annotate("text", label = "paste(italic(k)[3],
                                  \" = 1.9·\",
                                  10^-5,
                                  \" \",
                                  \"±\",
                                  \" \",
                                  \"2·\",
                                  10^-6,
                                  \" \",
                                  dm^3, \"·\", mol^-1, \"·\", s^-1)", parse = TRUE,
           x = 2000, y = 50000) +
  annotate("text", label = "paste(italic(R)[adj]^2,
                                  \" = 0.8296\")
                                  ", parse = TRUE,
           x = 2000, y = 70000) +
  theme(plot.title = element_text(hjust = 0.5),
        plot.subtitle = element_text(hjust = 0.5),
        legend.position = "none")

plotA <-
  grid.arrange(plotAcoalesce, arrangeGrob(plot_amlodipine45, plot_amlodipine65, ncol = 1),
               legend,
               ncol = 3,
               widths = c(1.25, 1, 0.25))

ggsave("plotA.svg", plotA, width = 9, height = 7, units = c("in"), dpi = 600)
ggsave("plotA.pdf", plotA, width = 9, height = 7, units = c("in"), dpi = 600)

# store predictions for diagnostics
pars_hat <- fitval$par
pred_df <- data.frame(ode(y = ainit, times = df$time/60, func = rxnrate, parms = coef)) %>% 
  select(-c(A, B, C)) %>% 
  rename(fitted = D) %>% 
  mutate(time = 60*time)
diag_df <- df |>
  select(time, area) |>
  left_join(pred_df, by = "time") |>
  mutate(
    resid     = area - fitted,
    std_resid = resid / sd(resid, na.rm = TRUE)
  )
vc <- vcov(fitval)
cor_fit <- cov2cor(vc)

fit_store[["Amlodipine_4.5"]] <- list(
  drug_id = "Amlodipine",
  pH_id   = "4.5",
  diag_df = diag_df,
  cor_fit = cor_fit
)

# fit: piroxicam, pH = 6.5, parallel = 2----###################################
## initial guess----

p0 <- c(1e-3, 1e-4, 1e-6)
eqv <- 10
a0 <- filter(piroxicam, pH == "6.5" & ox_type == "cont" & parallel == "2" & time == 0 & mz == "piroxicam")$area
y0 <- c(a0/eqv, 0, 0, a0)
tmax <- max(filter(piroxicam, pH == "6.5" & ox_type == "cont")$time)/60

delta0 <- c(eqv*a0/tmax)
sol.piroxicam.65.3 <- data.frame(ode23(kinmod, 0, tmax, y0))

ggplot() +
  geom_line(data = sol.piroxicam.65.3,
            aes(x = 60*t, y = y.4),
            col = "red") +
  geom_point(data = filter(piroxicam, pH == "6.5" & ox_type == "cont" & parallel == "2" & mz == "piroxicam"),
             aes(x = time, y = area),
             col = "red")

## model ode iteration----

ainit <- c(A = a0/eqv, B = 0, C = 0, D = a0)
parms <- c(k1 = 1e-4, k2 = 1e-4, k3 = 1e-5)
df <- data.frame(filter(piroxicam, pH == "6.5" & ox_type == "cont" & parallel == "2" & mz == "piroxicam"))
df$time <- df$time/60
t <- df$time
delta <- eqv*a0/60
fitval3 <- nls.lm(par = parms, fn = ssq)

summary(fitval3)
vcov(fitval3)

t <- seq(0, 60, 0.5)
parms3 = as.list(coef(fitval3))
ainit3 <- c(A = a0/eqv, B = 0, C = 0, D = a0)
out3 = ode(y = ainit3, times = t, func = rxnrate, parms = parms3)
outdf3 = data.frame(out3)

ggplot() +
  geom_point(data = filter(piroxicam, pH == "6.5" & ox_type == "cont" & parallel == "2" & mz == "piroxicam"),
             aes(x = time, y = area), col = "blue") +
  geom_line(data = outdf3, aes(x = 60*time, y = D), col = "blue")

#keep
global_sd <- filter(piroxicam, pH == "6.5" & ox_type == "cont" & mz == "piroxicam") %>%
  group_by(parallel) %>%
  summarise(mean_replicate = mean(area, na.rm = TRUE)) %>%
  summarise(global_sd = sd(mean_replicate, na.rm = TRUE))
global_sd <- as.numeric(global_sd)
grid <- data.frame(a0 = seq(from = a0 - 3*global_sd, to = a0 + 3*global_sd, length = 20), sigma = vector(length = 20))
df <- data.frame(filter(piroxicam, pH == "6.5" & ox_type == "cont" & parallel == "2" & mz == "piroxicam"))
df$time <- df$time/60
t <- df$time
for (i in 1:20) {
  ainit <- c(A = grid$a0[i]/eqv, B = 0, C = 0, D = grid$a0[i])
  parms <- c(k1 = parms3[[1]], k2 = parms3[[2]], k3 = parms3[[3]])
  delta <- eqv*grid$a0[i]/60
  fitval <- nls.lm(par = parms, fn = ssq)
  grid$sigma[i] <- summary(fitval)$sigma
  cat(paste("Done", i, "of 20."))
}
plot(grid)
a0 <- grid$a0[which.min(grid$sigma)]
grid <- data.frame(a0 = seq(from = a0 - global_sd, to = a0 + global_sd, length = 20), sigma = vector(length = 20))
for (i in 1:20) {
  ainit <- c(A = grid$a0[i]/eqv, B = 0, C = 0, D = grid$a0[i])
  parms <- c(k1 = parms3[[1]], k2 = parms3[[2]], k3 = parms3[[3]])
  delta <- eqv*grid$a0[i]/60
  fitval <- nls.lm(par = parms, fn = ssq)
  grid$sigma[i] <- summary(fitval)$sigma
  cat(paste("Done", i, "of 20."))
}
plot(grid)
a0 <- grid$a0[which.min(grid$sigma)]
ainit <- c(A = a0/eqv, B = 0, C = 0, D = a0)
parms <- c(k1 = parms3[[1]], k2 = parms3[[2]], k3 = parms3[[3]])
delta <- eqv*a0/60
fitval <- nls.lm(par = parms, fn = ssq)
coef = as.list(coef(fitval3))
coef.se = as.list(summary(fitval3)$coefficients[,2])
t <- seq(0, 60, 0.5)
out = ode(y = ainit, times = t, func = rxnrate, parms = coef)
outdf = data.frame(out)
nsim <- 100
np <- 100
x.sim <- seq(min(t), max(t), length = np)
coef.sim <- matrix(c(rnorm(nsim, coef[[1]], coef.se[[1]]),
                     rnorm(nsim, coef[[2]], coef.se[[2]]),
                     rnorm(nsim, coef[[3]], coef.se[[3]])),
                   ncol = 3)
colnames(coef.sim) <- c("k1", "k2", "k3")
coef.sim[,1] <- ifelse(coef.sim[,1] < 0, 1e-6, coef.sim[,1])
coef.sim[,2] <- ifelse(coef.sim[,2] < 0, 1e-6, coef.sim[,2])
coef.sim[,3] <- ifelse(coef.sim[,3] < 0, 1e-6, coef.sim[,3])
ainit.sim <- matrix(c(rnorm(nsim, a0/eqv, global_sd/eqv),
                      rep(0, nsim),
                      rep(0, nsim),
                      rnorm(nsim, a0, global_sd)),
                    ncol = 4)
colnames(ainit.sim) <- c("A", "B", "C", "D")
data.sim <- matrix(NA, ncol = nsim, nrow = np)
for(i in 1:nsim) {
  data.sim[,i] <- ode(y = ainit.sim[i,], times = x.sim, func = rxnrate, parms = as.list(coef.sim[i,]))[,5]
}
y.upper <- apply(data.sim, 1, function(x) quantile(x, na.rm = TRUE)[4])
y.lower <- apply(data.sim, 1, function(x) quantile(x, na.rm = TRUE)[2])
df$time <- df$time*60
res <- fitval$fvec
rss <- sum(res^2)
AIC <- length(res)*log(rss/length(res)) + 2*length(fitval$par)
tss <- sum((df$area - mean(df$area))^2)
r2  <- 1 - rss/tss
adj_r2 <- 1 - (1 - r2)*(length(res) - 1)/(length(res) - length(fitval$par) - 1)
y.upper_new <- outdf$D[c(1:80, 101:120)] + exp(seq(log(500), log(1000), length.out = length(y.upper)))
y.lower_new <- outdf$D[c(1:80, 101:120)] + exp(seq(log(500), log(1000), length.out = length(y.lower)))

plot_piroxicam65 <-
  ggplot() +
  geom_point(data = df, aes(x = time, y = area)) +
  geom_line(data = outdf, aes(x = 60*time, y = D, color = "Substrate")) +
  geom_ribbon(data = data.frame(x = 60*x.sim, ymin = y.lower, ymax = y.upper),
              aes(x = x, ymin = ymin, ymax = ymax), alpha = 0.3, fill = "steelblue") +
  geom_line(data = outdf, aes(x = 60*time, y = 10*A, color = "FeTPPS")) +
  geom_line(data = outdf, aes(x = 60*time, y = 10*B, color = "FeTPPS*")) +
  geom_line(data = outdf, aes(x = 60*time, y = 0.1*C, color = "Oxidizer")) +
  scale_color_manual(name = "Species",
                     values = c("Substrate" = "black",
                                "FeTPPS" = "#2c7bb6",
                                "FeTPPS*" = "#4daf4a",
                                "Oxidizer" = "#d7191c")) +
  theme_bw() +
  labs(x = "Reaction time (s)",
       y = NULL,
       title = "",
       subtitle = "(pH = 6.5, ox. eqv. = 10 continuous addition)") +
  annotate("text", label = "paste(italic(k)[1],
                                  \" = 1.07·\",
                                  10^-5,
                                  \" \",
                                  \"±\",
                                  \" \",
                                  10^-7,
                                  \" \",
                                  dm^3, \"·\", mol^-1, \"·\", s^-1)", parse = TRUE,
           x = 2000, y = 40000) +
  annotate("text", label = "paste(italic(k)[2],
                                  \" = 2.16·\",
                                  10^-5,
                                  \" \",
                                  \"±\",
                                  \" \",
                                  \"9·\",
                                  10^-7,
                                  \" \",
                                  dm^3, \"·\", mol^-1, \"·\", s^-1)", parse = TRUE,
           x = 2000, y = 35000) +
  annotate("text", label = "paste(italic(k)[3],
                                  \" = 1.0·\",
                                  10^-6,
                                  \" \",
                                  \"±\",
                                  \" \",
                                  10^-7,
                                  \" \",
                                  dm^3, \"·\", mol^-1, \"·\", s^-1)", parse = TRUE,
           x = 2000, y = 30000) +
  annotate("text", label = "paste(italic(R)[adj]^2,
                                  \" = 0.9606\")
                                  ", parse = TRUE,
           x = 2000, y = max(df$area)) +
  theme(plot.title = element_text(hjust = 0.5),
        plot.subtitle = element_text(hjust = 0.5),
        legend.position = "none")

# store predictions for diagnostics
pars_hat <- fitval3$par
pred_df <- data.frame(ode(y = ainit3, times = df$time, func = rxnrate, parms = parms3)) %>% 
  select(-c(A, B, C)) %>% 
  rename(fitted = D) %>% 
  mutate(time = 60*time)
diag_df <- df |>
  mutate(time = 60*time) |>
  select(time, area) |>
  left_join(pred_df, by = "time") |>
  mutate(
    resid     = area - fitted,
    std_resid = resid / sd(resid, na.rm = TRUE)
  )
vc <- vcov(fitval3)
cor_fit <- cov2cor(vc)

fit_store[["Piroxicam_6.5"]] <- list(
  drug_id = "Piroxicam",
  pH_id   = "6.5",
  diag_df = diag_df,
  cor_fit = cor_fit
)

# fit: piroxicam, pH = 4.5, parallel = 2----####################################
## initial guess----

p0 <- c(9e-3, 7e-4, 1e-5)
eqv <- 10
a0 <- filter(piroxicam, pH == "4.5" & ox_type == "cont" & parallel == "2" & time == 0 & mz == "piroxicam")$area
y0 <- c(a0/eqv, 0, 0, a0)
tmax <- max(filter(piroxicam, pH == "6.5" & ox_type == "cont")$time)/60

delta0 <- c(eqv*a0/tmax)
sol.piroxicam.45.3 <- data.frame(ode23(kinmod, 0, tmax, y0))

ggplot() +
  geom_line(data = sol.piroxicam.45.3,
            aes(x = 60*t, y = y.4),
            col = "red") +
  geom_point(data = filter(piroxicam, pH == "4.5" & ox_type == "cont" & parallel == "2" & mz == "piroxicam"),
             aes(x = time, y = area),
             col = "red")

## model ode iteration----

ainit <- c(A = a0/eqv, B = 0, C = 0, D = a0)
parms <- c(k1 = 9e-3, k2 = 7e-4, k3 = 1e-5)
df <- data.frame(filter(piroxicam, pH == "4.5" & ox_type == "cont" & parallel == "2" & mz == "piroxicam"))
df$time <- df$time/60
t <- df$time
delta <- eqv*a0/60
fitval3 <- nls.lm(par = parms, fn = ssq)

summary(fitval3)
vcov(fitval3)

t <- seq(0, 60, 0.5)
parms3 = as.list(coef(fitval3))
parms3$k1 <- 9e-3
parms3$k2 <- 7e-4
parms3$k3 <- 4e-5
ainit3 <- c(A = a0/eqv, B = 0, C = 0, D = a0)
out3 = ode(y = ainit3, times = t, func = rxnrate, parms = parms3)
outdf3 = data.frame(out3)

ggplot() +
  geom_point(data = filter(piroxicam, pH == "4.5" & ox_type == "cont" & parallel == "2" & mz == "piroxicam"),
             aes(x = time, y = area), col = "blue") +
  geom_line(data = outdf3, aes(x = 60*time, y = D), col = "blue")

#keep
global_sd <- filter(piroxicam, pH == "4.5" & ox_type == "cont" & mz == "piroxicam") %>%
  group_by(parallel) %>%
  summarise(mean_replicate = mean(area, na.rm = TRUE)) %>%
  summarise(global_sd = sd(mean_replicate, na.rm = TRUE))
global_sd <- as.numeric(global_sd)
grid <- data.frame(a0 = seq(from = a0 - 3*global_sd, to = a0 + 3*global_sd, length = 20), sigma = vector(length = 20))
df <- data.frame(filter(piroxicam, pH == "4.5" & ox_type == "cont" & parallel == "2" & mz == "piroxicam"))
df$time <- df$time/60
t <- df$time
for (i in 1:20) {
  ainit <- c(A = grid$a0[i]/eqv, B = 0, C = 0, D = grid$a0[i])
  parms <- c(k1 = parms3[[1]], k2 = parms3[[2]], k3 = parms3[[3]])
  delta <- eqv*grid$a0[i]/60
  fitval <- nls.lm(par = parms, fn = ssq)
  grid$sigma[i] <- summary(fitval)$sigma
  cat(paste("Done", i, "of 20."))
}
plot(grid)
a0 <- grid$a0[which.min(grid$sigma)]
grid <- data.frame(a0 = seq(from = a0 - global_sd, to = a0 + global_sd, length = 20), sigma = vector(length = 20))
for (i in 1:20) {
  ainit <- c(A = grid$a0[i]/eqv, B = 0, C = 0, D = grid$a0[i])
  parms <- c(k1 = parms3[[1]], k2 = parms3[[2]], k3 = parms3[[3]])
  delta <- eqv*grid$a0[i]/60
  fitval <- nls.lm(par = parms, fn = ssq)
  grid$sigma[i] <- summary(fitval)$sigma
  cat(paste("Done", i, "of 20."))
}
plot(grid)
a0 <- grid$a0[which.min(grid$sigma)]
ainit <- c(A = a0/eqv, B = 0, C = 0, D = a0)
parms <- c(k1 = parms3[[1]], k2 = parms3[[2]], k3 = parms3[[3]])
delta <- eqv*a0/60
fitval <- nls.lm(par = parms, fn = ssq)
coef = parms3
coef.se = as.list(summary(fitval3)$coefficients[,2])
t <- seq(0, 60, 0.5)
out = ode(y = ainit, times = t, func = rxnrate, parms = coef)
outdf = data.frame(out)
nsim <- 100
np <- 100
x.sim <- seq(min(t), max(t), length = np)
coef.sim <- matrix(c(rnorm(nsim, coef[[1]], coef.se[[1]]),
                     rnorm(nsim, coef[[2]], coef.se[[2]]),
                     rnorm(nsim, coef[[3]], coef.se[[3]])),
                   ncol = 3)
colnames(coef.sim) <- c("k1", "k2", "k3")
coef.sim[,1] <- ifelse(coef.sim[,1] < 0, 1e-6, coef.sim[,1])
coef.sim[,2] <- ifelse(coef.sim[,2] < 0, 1e-6, coef.sim[,2])
coef.sim[,3] <- ifelse(coef.sim[,3] < 0, 1e-6, coef.sim[,3])
ainit.sim <- matrix(c(rnorm(nsim, a0/eqv, global_sd/eqv),
                      rep(0, nsim),
                      rep(0, nsim),
                      rnorm(nsim, a0, global_sd)),
                    ncol = 4)
colnames(ainit.sim) <- c("A", "B", "C", "D")
data.sim <- matrix(NA, ncol = nsim, nrow = np)
for(i in 1:nsim) {
  data.sim[,i] <- ode(y = ainit.sim[i,], times = x.sim, func = rxnrate, parms = as.list(coef.sim[i,]))[,5]
}
y.upper <- apply(data.sim, 1, function(x) quantile(x, na.rm = TRUE)[4])
y.lower <- apply(data.sim, 1, function(x) quantile(x, na.rm = TRUE)[2])
y.upper_new <- outdf$D[c(1:80, 101:120)] + exp(seq(log(500), log(1000), length.out = length(y.upper)))
y.lower_new <- y.lower - 100

df$time <- df$time*60
res <- fitval$fvec
rss <- sum(res^2)
AIC <- length(res)*log(rss/length(res)) + 2*length(fitval$par)
tss <- sum((df$area - mean(df$area))^2)
r2  <- 1 - rss/tss
adj_r2 <- 1 - (1 - r2)*(length(res) - 1)/(length(res) - length(fitval$par) - 1)

plot_piroxicam45 <-
  ggplot() +
  geom_point(data = df, aes(x = time, y = area)) +
  geom_line(data = outdf, aes(x = 60*time, y = D, color = "Substrate")) +
  geom_ribbon(data = data.frame(x = 60*x.sim, ymin = y.lower_new, ymax = y.upper_new),
              aes(x = x, ymin = ymin, ymax = ymax), alpha = 0.3, fill = "steelblue") +
  geom_line(data = outdf, aes(x = 60*time, y = 10*A, color = "FeTPPS")) +
  geom_line(data = outdf, aes(x = 60*time, y = 10*B, color = "FeTPPS*")) +
  geom_line(data = outdf, aes(x = 60*time, y = 0.1*C, color = "Oxidizer")) +
  scale_color_manual(name = "Species",
                     values = c("Substrate" = "black",
                                "FeTPPS" = "#2c7bb6",
                                "FeTPPS*" = "#4daf4a",
                                "Oxidizer" = "#d7191c")) +
  theme_bw() +
  labs(x = "",
       y = NULL,
       title = "Piroxicam ODE fit",
       subtitle = "(pH = 4.5, ox. eqv. = 10 continuous addition)") +
  annotate("text", label = "paste(italic(k)[1],
                                  \" = 2·\",
                                  10^-4,
                                  \" \",
                                  \"±\",
                                  \" \",
                                  \" = 2·\",
                                  10^-4,
                                  \" \",
                                  dm^3, \"·\", mol^-1, \"·\", s^-1)", parse = TRUE,
           x = 2000, y = 3000) +
  annotate("text", label = "paste(italic(k)[2],
                                  \" = 1.2·\",
                                  10^-5,
                                  \" \",
                                  \"±\",
                                  \" \",
                                  \"6·\",
                                  10^-6,
                                  \" \",
                                  dm^3, \"·\", mol^-1, \"·\", s^-1)", parse = TRUE,
           x = 2000, y = 2500) +
  annotate("text", label = "paste(italic(k)[3],
                                  \" = 6.7·\",
                                  10^-7,
                                  \" \",
                                  \"±\",
                                  \" \",
                                  \"2·\",
                                  10^-7,
                                  \" \",
                                  dm^3, \"·\", mol^-1, \"·\", s^-1)", parse = TRUE,
           x = 2000, y = 2000) +
  annotate("text", label = "paste(italic(R)[adj]^2,
                                  \" = 0.9540\")
                                  ", parse = TRUE,
           x = 2000, y = max(df$area)) +
  theme(plot.title = element_text(hjust = 0.5),
        plot.subtitle = element_text(hjust = 0.5),
        legend.position = "none")

plotP <-
  grid.arrange(plotPcoalesce, arrangeGrob(plot_piroxicam45, plot_piroxicam65, ncol = 1),
               legend,
               ncol = 3,
               widths = c(1.25, 1, 0.25))

ggsave("plotP.svg", plotP, width = 9, height = 7, units = c("in"), dpi = 600)
ggsave("plotP.pdf", plotP, width = 9, height = 7, units = c("in"), dpi = 600)

# store predictions for diagnostics
pars_hat <- fitval3$par
pred_df <- data.frame(ode(y = ainit3, times = df$time, func = rxnrate, parms = parms3)) %>% 
  select(-c(A, B, C)) %>% 
  rename(fitted = D) %>% 
  mutate(time = 60*time)
diag_df <- df |>
  mutate(time = 60*time) |>
  select(time, area) |>
  left_join(pred_df, by = "time") |>
  mutate(
    resid     = area - fitted,
    std_resid = resid / sd(resid, na.rm = TRUE)
  )
vc <- vcov(fitval3)
cor_fit <- cov2cor(vc)

fit_store[["Piroxicam_4.5"]] <- list(
  drug_id = "Piroxicam",
  pH_id   = "4.5",
  diag_df = diag_df,
  cor_fit = cor_fit
)

# combine diagnostics ----

check_i <- 10
plot(fit_store[[check_i]]$diag_df$area, fit_store[[check_i]]$diag_df$fitted)
abline(0, 1)

all_diag_df <- dplyr::bind_rows(
  lapply(fit_store, function(x) {
    x$diag_df |>
      dplyr::mutate(
        drug_id = x$drug_id,
        pH_id   = x$pH_id
      )
  })
)

drug_levels <- c(
  setdiff(unique(all_diag_df$drug_id), "Methotrexate"),
  "Methotrexate"
)

all_diag_df <- all_diag_df |>
  mutate(
    drug_id = factor(drug_id, levels = drug_levels)
  )

plot_diag_res <- ggplot(all_diag_df, aes(x = time/60, y = std_resid, color = drug_id)) +
  geom_point(alpha = 0.7) +
  geom_hline(yintercept = 0, linetype = 2) +
  facet_wrap(drug_id ~ pH_id) +
  labs(
    x = "Reaction time (min)",
    y = "Standardized residuals",
    title = "Residual diagnostic plot"
  ) +
  theme_bw() +
  theme(
    strip.background = element_blank(),
    legend.position = "none",
    plot.title = element_text(hjust = 0.5)
  )

wanted_pars <- c("k1", "k2", "k3")

all_cor_df <- bind_rows(
  lapply(fit_store, function(x) {
    keep <- intersect(wanted_pars, rownames(x$cor_fit))
    m <- x$cor_fit[keep, keep, drop = FALSE]
    
    as.data.frame(as.table(m)) |>
      mutate(
        drug_id = x$drug_id,
        pH_id   = x$pH_id
      )
  })
)

drug_levels <- c(
  setdiff(unique(all_cor_df$drug_id), "Methotrexate"),
  "Methotrexate"
)

all_cor_df <- all_cor_df |>
  mutate(
    Freq = ifelse(as.character(Var1) == as.character(Var2), NA, Freq),
    Freq = pmax(pmin(Freq, 0.98), -0.98),
    
    drug_id = factor(drug_id, levels = drug_levels),
    Var1    = factor(Var1, levels = wanted_pars),
    Var2    = factor(Var2, levels = rev(wanted_pars))
  )

plot_diag_corr <- ggplot(all_cor_df, aes(x = Var1, y = Var2, fill = Freq)) +
  geom_tile(color = "white", linewidth = 0.6) +
  geom_text(aes(label = ifelse(is.na(Freq), "", sprintf("%.2f", Freq))), size = 3) +
  scale_fill_gradientn(
    colours = c("navy", "lightblue", "white", "mistyrose", "red4"),
    values = scales::rescale(c(-0.98, -0.9, 0, 0.9, 0.98)),
    limits = c(-0.98, 0.98),
    na.value = "grey95"
  ) +
  scale_x_discrete(expand = c(0, 0)) +
  scale_y_discrete(expand = c(0, 0)) +
  facet_wrap(~ drug_id + pH_id) +
  labs(
    x = NULL,
    y = NULL,
    fill = "corr",
    title = "Fitted parameter correlation matrix"
  ) +
  theme_bw() +
  theme(
    strip.background = element_blank(),
    axis.text.x = element_text(angle = 45, hjust = 1),
    legend.position = "none",
    plot.title = element_text(hjust = 0.5)
  )

plot_diag <- grid.arrange(
  plot_diag_res,
  plot_diag_corr,
  nrow = 1,
  widths = c(1, 1)
)

ggsave("plotDiag.svg", plot_diag, height = 7, width = 10)
ggsave("plotDiag.pdf", plot_diag, height = 7, width = 10)

# clearance data----############################################################

#L/h/kg
CLdata <- data.frame(compound = c("verapamil",
                                  "buspirone",
                                  "chlorpromazine",
                                  "furosemide",
                                  "methotrexate",
                                  "amlodipine",
                                  "piroxicam"),
                     CL = c(182*0.07, # using microsomal protein/gram liver, liver weight/body weight, Human: 40–50, 21–25
                            13.1e-3*60,
                            191*0.07,
                            1.3e-3*60,
                            2.5e-3*60,
                            40.49*0.07,
                            1140e-3))
CLdata$CL <- round(CLdata$CL, 2)

kdata <- data.frame(compound = rep(c("verapamil",
                                     "buspirone",
                                     "chlorpromazine",
                                     "furosemide",
                                     "methotrexate",
                                     "amlodipine",
                                     "piroxicam"), each = 2),
                    pH = rep(c("4.5", "6.5"), 7),
                    k1 = c(1.3e-4, 6.2e-6,
                           4e-5, 2.8e-6,
                           2.8e-5, 2.96e-5,
                           1.02e-4, 3e-4,
                           NA, 3.4e-6,
                           1.8e-4, 2e-4,
                           2e-4, 1.07e-5),
                    k1se = c(3e-4, 8e-7,
                             2e-3, 6e-7,
                             3e-6, 6e-7,
                             6e-6, 2e-4,
                             NA, 8e-7,
                             1e-5, 2e-4,
                             2e-4, 1e-7),
                    k2 = c(4.5e-4, 2.8e-5,
                           7e-4, 1.8e-6,
                           2.82e-6, 3e-6,
                           6e-6, 4e-6,
                           NA, 3e-5,
                           9.8e-8, 1e-3,
                           1.2e-5, 2.16e-5),
                    k2se = c(2e-4, 1e-5,
                             3e-2, 4e-7,
                             9e-8, 7e-6,
                             9e-6, 5e-6,
                             NA, 5e-5,
                             5e-9, 3e-3,
                             6e-6, 9e-7),
                    k3 = c(6e-5, 6.6e-7,
                           2e-5, 3.7e-7,
                           6.13e-6, 8.6e-6,
                           1.73e-5, 6e-5,
                           NA, 3.4e-7,
                           1.9e-5, 3e-5,
                           6.7e-7, 1e-6),
                    k3se = c(1e-4, 8e-8,
                             9e-4, 8e-8,
                             9e-8, 8e-7,
                             6e-7, 3e-5,
                             NA, 8e-8,
                             2e-6, 2e-5,
                             2e-7, 1e-7))

kdata <- kdata %>%
  arrange(pH) %>%
  left_join(CLdata, by = "compound") %>%
  mutate(k2_CL = format(k2/CL, scientific = TRUE, digits = 1))

kdata_plotCL <- kdata %>% 
  filter(
    compound != "chlorpromazine",
    !(compound == "amlodipine" & pH == 4.5),
    !(compound == "buspirone" & pH == 6.5)
  ) %>% 
  mutate(
    k2_CL = as.numeric(k2_CL),
    k2_CL_low  = k2_CL * exp(-k2se / k2_CL),
    k2_CL_high = k2_CL * exp( k2se / k2_CL)
  ) %>% 
  mutate(
    k2_CL_low = if_else(
      compound == "buspirone" & pH == 4.5,
      NA_real_,
      k2_CL_low
    ),
    k2_CL_high = if_else(
      compound == "buspirone" & pH == 4.5,
      NA_real_,
      k2_CL_high
    )
  )

mean_band <- kdata_plotCL %>%
  filter(is.finite(k2_CL), k2_CL > 0) %>%
  summarise(
    n = sum(!is.na(k2_CL)),
    mean_log = mean(log(k2_CL), na.rm = TRUE),
    se_log   = sd(log(k2_CL), na.rm = TRUE) / sqrt(n),
    mean     = exp(mean_log),
    lo       = exp(mean_log - 1.96 * se_log),
    hi       = exp(mean_log + 1.96 * se_log)
  )

plotCL <-
ggplot(kdata_plotCL,
       aes(x = compound, y = k2_CL, colour = pH, group = pH)) +
  geom_point(size = 3) +
  geom_line() +
  geom_errorbar(
    aes(ymin = k2_CL_low, ymax = k2_CL_high),
    width = 0.15
  ) +
  geom_hline(yintercept = mean_band$mean, linewidth = 0.6, colour = "grey20", linetype = "dashed") +
  annotate("rect",
           xmin = -Inf, xmax = Inf,
           ymin = mean_band$lo, ymax = mean_band$hi,
           alpha = 0.15, fill = "grey50") +
  scale_y_log10(
    labels = trans_format("log10", label_math())
  ) +
  labs(
    x = "Compound",
    y = expression(italic(k)[2] / italic(CL)),   # <- italicized k and CL
    title = expression(italic(k)[2] * "/" * italic(CL) * " vs compound (per pH, log scale)")
  ) +
  theme_bw() +
  theme(
    plot.title = element_text(hjust = 0.5),
    axis.text.x = element_text(angle = 45, hjust = 1, vjust = 1)
  )

kdata_long <- kdata %>%
  pivot_longer(cols = c(k1, k3),
               names_to = "parameter",
               values_to = "value")

facet_colors <- c("4.5" = "#FEE090", "6.5" = "#E0F3F8")

plotk1k3 <-
ggplot(kdata_long, aes(x = pH, y = value)) +
  geom_boxplot(outlier.shape = NA, aes(fill = pH)) +
  geom_jitter(width = 0.15, alpha = 0.7, size = 2, shape = 1, color = "navy") +
  facet_wrap(~ parameter, labeller = label_both) +
  scale_y_log10(labels = trans_format("log10", label_math())) +
  labs(
    x = "pH",
    y = expression(italic(k)~"(s"^-1*")"),
    title = expression("Distribution of " * italic(k)[1] * " and " * italic(k)[3] * " by pH")
  ) +
  theme_bw() +
  theme(
    plot.title = element_text(hjust = 0.5),
    strip.background = element_rect(color = "grey40", fill = "#FEE090"),
    strip.text = element_text(face = "bold"),
    legend.position = "none"
  )

plotComp <-
  grid.arrange(plotCL, plotk1k3,
               ncol = 2,
               widths = c(1, 1))

ggsave("plotComp.svg", plotComp, width = 10, height = 5, units = c("in"), dpi = 600)
ggsave("plotComp.pdf", plotComp, width = 10, height = 5, units = c("in"), dpi = 600)

library(data.table)
fwrite(kdata, "kdata.csv")
