# Supplementary material for: Kinetic Study of Metalloporphyrin-Based Biomimetic Oxidation of Drugs Using One-Shot and Continuous Oxidizing Agent Addition Modes
Source: J Phys Chem B. 2026 Apr 28;130(18):4822–37. doi: 10.1021/acs.jpcb.6c00851 (PMC13158922; doi:10.1021/acs.jpcb.6c00851)
Supplement: Supplementary file 1 [file jp6c00851_si_001.zip › data.csv]

date	compound	pH	ox_type	ox_eqv	parallel	time	area	mz
2025.03.12	methotrexate	4.5	cont	10	1	0	37453.328	methotrexate
2025.03.12	methotrexate	4.5	cont	10	2	0	37453.328	methotrexate
2025.03.12	methotrexate	4.5	cont	10	3	0	37453.328	methotrexate
2025.03.12	methotrexate	4.5	cont	10	1	2	26772.86	methotrexate
2025.03.12	methotrexate	4.5	cont	10	2	2	38788.98	methotrexate
2025.03.12	methotrexate	4.5	cont	10	3	2	25514.51	methotrexate
2025.03.12	methotrexate	4.5	cont	10	1	4	33406.72	methotrexate
2025.03.12	methotrexate	4.5	cont	10	2	4	18354.33	methotrexate
2025.03.12	methotrexate	4.5	cont	10	3	4	40203.93	methotrexate
2025.03.12	methotrexate	4.5	cont	10	1	6	29799.64	methotrexate
2025.03.12	methotrexate	4.5	cont	10	2	6	41263.99	methotrexate
2025.03.12	methotrexate	4.5	cont	10	3	6	39509.22	methotrexate
2025.03.12	methotrexate	4.5	cont	10	1	8	24074.18	methotrexate
2025.03.12	methotrexate	4.5	cont	10	2	8	42304.34	methotrexate
2025.03.12	methotrexate	4.5	cont	10	3	8	33762.82	methotrexate
2025.03.12	methotrexate	4.5	cont	10	1	10	21096.37	methotrexate
2025.03.12	methotrexate	4.5	cont	10	2	10	35574.86	methotrexate
2025.03.12	methotrexate	4.5	cont	10	3	10	49915.36	methotrexate
2025.03.12	methotrexate	4.5	cont	10	1	15	26716.61	methotrexate
2025.03.12	methotrexate	4.5	cont	10	2	15	26307.07	methotrexate
2025.03.12	methotrexate	4.5	cont	10	3	15	38168.93	methotrexate
2025.03.12	methotrexate	4.5	cont	10	1	20	39736.32	methotrexate
2025.03.12	methotrexate	4.5	cont	10	2	20	22671.78	methotrexate
2025.03.12	methotrexate	4.5	cont	10	3	20	42156.67	methotrexate
2025.03.12	methotrexate	4.5	cont	10	1	25	43101.4	methotrexate
2025.03.12	methotrexate	4.5	cont	10	2	25	39239.83	methotrexate
2025.03.12	methotrexate	4.5	cont	10	3	25	39321.56	methotrexate
2025.03.12	methotrexate	4.5	cont	10	1	30	22423.87	methotrexate
2025.03.12	methotrexate	4.5	cont	10	2	30	33911.5	methotrexate
2025.03.12	methotrexate	4.5	cont	10	3	30	27337.13	methotrexate
2025.03.12	methotrexate	4.5	cont	10	1	40	25611.2	methotrexate
2025.03.12	methotrexate	4.5	cont	10	2	40	27945.83	methotrexate
2025.03.12	methotrexate	4.5	cont	10	3	40	37114.98	methotrexate
2025.03.12	methotrexate	4.5	cont	10	1	50	37428.55	methotrexate
2025.03.12	methotrexate	4.5	cont	10	2	50	32799.96	methotrexate
2025.03.12	methotrexate	4.5	cont	10	3	50	33144.48	methotrexate
2025.03.12	methotrexate	4.5	cont	10	1	60	29918.66	methotrexate
2025.03.12	methotrexate	4.5	cont	10	2	60	15098.16	methotrexate
2025.03.12	methotrexate	4.5	cont	10	3	60	25793.9	methotrexate
2025.03.12	methotrexate	4.5	bolus	10	1	0	37453.328	methotrexate
2025.03.12	methotrexate	4.5	bolus	10	2	0	37453.328	methotrexate
2025.03.12	methotrexate	4.5	bolus	10	3	0	37453.328	methotrexate
2025.03.12	methotrexate	4.5	bolus	10	1	2	28682.93	methotrexate
2025.03.12	methotrexate	4.5	bolus	10	2	2	26372.69	methotrexate
2025.03.12	methotrexate	4.5	bolus	10	3	2	25734.35	methotrexate
2025.03.12	methotrexate	4.5	bolus	10	1	4	16916.99	methotrexate
2025.03.12	methotrexate	4.5	bolus	10	2	4	17134.32	methotrexate
2025.03.12	methotrexate	4.5	bolus	10	3	4	44148.38	methotrexate
2025.03.12	methotrexate	4.5	bolus	10	1	6	31156.87	methotrexate
2025.03.12	methotrexate	4.5	bolus	10	2	6	38299.58	methotrexate
2025.03.12	methotrexate	4.5	bolus	10	3	6	38011.75	methotrexate
2025.03.12	methotrexate	4.5	bolus	10	1	8	28394	methotrexate
2025.03.12	methotrexate	4.5	bolus	10	2	8	35366.07	methotrexate
2025.03.12	methotrexate	4.5	bolus	10	3	8	38646.7	methotrexate
2025.03.12	methotrexate	4.5	bolus	10	1	10	36293.63	methotrexate
2025.03.12	methotrexate	4.5	bolus	10	2	10	40550.72	methotrexate
2025.03.12	methotrexate	4.5	bolus	10	3	10	19148.46	methotrexate
2025.03.12	methotrexate	4.5	bolus	10	1	15	33783.11	methotrexate
2025.03.12	methotrexate	4.5	bolus	10	2	15	15600.53	methotrexate
2025.03.12	methotrexate	4.5	bolus	10	3	15	28707.55	methotrexate
2025.03.12	methotrexate	4.5	bolus	10	1	20	22133.32	methotrexate
2025.03.12	methotrexate	4.5	bolus	10	2	20	33199.27	methotrexate
2025.03.12	methotrexate	4.5	bolus	10	3	20	28741.93	methotrexate
2025.03.12	methotrexate	4.5	bolus	10	1	25	35917.73	methotrexate
2025.03.12	methotrexate	4.5	bolus	10	2	25	30760.42	methotrexate
2025.03.12	methotrexate	4.5	bolus	10	3	25	35410.76	methotrexate
2025.03.12	methotrexate	4.5	bolus	10	1	30	18456.45	methotrexate
2025.03.12	methotrexate	4.5	bolus	10	2	30	36449.61	methotrexate
2025.03.12	methotrexate	4.5	bolus	10	3	30	29359.36	methotrexate
2025.03.12	methotrexate	4.5	bolus	10	1	40	22501.96	methotrexate
2025.03.12	methotrexate	4.5	bolus	10	2	40	34935.85	methotrexate
2025.03.12	methotrexate	4.5	bolus	10	3	40	29683.53	methotrexate
2025.03.12	methotrexate	4.5	bolus	10	1	50	29857.84	methotrexate
2025.03.12	methotrexate	4.5	bolus	10	2	50	33021.54	methotrexate
2025.03.12	methotrexate	4.5	bolus	10	3	50	21727.92	methotrexate
2025.03.12	methotrexate	4.5	bolus	10	1	60	23902.9	methotrexate
2025.03.12	methotrexate	4.5	bolus	10	2	60	33722.11	methotrexate
2025.03.12	methotrexate	4.5	bolus	10	3	60	12906.84	methotrexate
2025.01.13	chlorpromazine	6.5	bolus	10	1	0	45748.727	chlorpromazine
2025.01.13	chlorpromazine	6.5	bolus	10	2	0	45748.727	chlorpromazine
2025.01.13	chlorpromazine	6.5	bolus	10	3	0	45748.727	chlorpromazine
2025.01.13	chlorpromazine	6.5	bolus	10	1	2	0	chlorpromazine
2025.01.13	chlorpromazine	6.5	bolus	10	2	2	0	chlorpromazine
2025.01.13	chlorpromazine	6.5	bolus	10	3	2	0	chlorpromazine
2025.01.13	chlorpromazine	6.5	bolus	10	1	4	0	chlorpromazine
2025.01.13	chlorpromazine	6.5	bolus	10	2	4	0	chlorpromazine
2025.01.13	chlorpromazine	6.5	bolus	10	3	4	0	chlorpromazine
2025.01.13	chlorpromazine	6.5	bolus	10	1	6	0	chlorpromazine
2025.01.13	chlorpromazine	6.5	bolus	10	2	6	0	chlorpromazine
2025.01.13	chlorpromazine	6.5	bolus	10	3	6	0	chlorpromazine
2025.01.13	chlorpromazine	6.5	bolus	10	1	8	0	chlorpromazine
2025.01.13	chlorpromazine	6.5	bolus	10	2	8	0	chlorpromazine
2025.01.13	chlorpromazine	6.5	bolus	10	3	8	0	chlorpromazine
2025.01.13	chlorpromazine	6.5	bolus	10	1	10	0	chlorpromazine
2025.01.13	chlorpromazine	6.5	bolus	10	2	10	0	chlorpromazine
2025.01.13	chlorpromazine	6.5	bolus	10	3	10	0	chlorpromazine
2025.01.13	chlorpromazine	6.5	bolus	10	1	15	0	chlorpromazine
2025.01.13	chlorpromazine	6.5	bolus	10	2	15	0	chlorpromazine
2025.01.13	chlorpromazine	6.5	bolus	10	3	15	0	chlorpromazine
2025.01.13	chlorpromazine	6.5	bolus	10	1	20	0	chlorpromazine
2025.01.13	chlorpromazine	6.5	bolus	10	2	20	0	chlorpromazine
2025.01.13	chlorpromazine	6.5	bolus	10	3	20	0	chlorpromazine
2025.01.13	chlorpromazine	6.5	bolus	10	1	25	0	chlorpromazine
2025.01.13	chlorpromazine	6.5	bolus	10	2	25	0	chlorpromazine
2025.01.13	chlorpromazine	6.5	bolus	10	3	25	0	chlorpromazine
2025.01.13	chlorpromazine	6.5	bolus	10	1	30	0	chlorpromazine
2025.01.13	chlorpromazine	6.5	bolus	10	2	30	0	chlorpromazine
2025.01.13	chlorpromazine	6.5	bolus	10	3	30	0	chlorpromazine
2025.01.13	chlorpromazine	6.5	bolus	10	1	40	0	chlorpromazine
2025.01.13	chlorpromazine	6.5	bolus	10	2	40	0	chlorpromazine
2025.01.13	chlorpromazine	6.5	bolus	10	3	40	0	chlorpromazine
2025.01.13	chlorpromazine	6.5	bolus	10	1	50	0	chlorpromazine
2025.01.13	chlorpromazine	6.5	bolus	10	2	50	0	chlorpromazine
2025.01.13	chlorpromazine	6.5	bolus	10	3	50	0	chlorpromazine
2025.01.13	chlorpromazine	6.5	bolus	10	1	60	0	chlorpromazine
2025.01.13	chlorpromazine	6.5	bolus	10	2	60	0	chlorpromazine
2025.01.13	chlorpromazine	6.5	bolus	10	3	60	0	chlorpromazine
2025.01.13	chlorpromazine	4.5	bolus	10	1	0	49665.98	chlorpromazine
2025.01.13	chlorpromazine	4.5	bolus	10	2	0	49665.98	chlorpromazine
2025.01.13	chlorpromazine	4.5	bolus	10	3	0	49665.98	chlorpromazine
2025.01.13	chlorpromazine	4.5	bolus	10	1	2	32877.004	chlorpromazine
2025.01.13	chlorpromazine	4.5	bolus	10	2	2	33961.375	chlorpromazine
2025.01.13	chlorpromazine	4.5	bolus	10	3	2	27808.053	chlorpromazine
2025.01.13	chlorpromazine	4.5	bolus	10	1	4	33981.902	chlorpromazine
2025.01.13	chlorpromazine	4.5	bolus	10	2	4	35664.641	chlorpromazine
2025.01.13	chlorpromazine	4.5	bolus	10	3	4	32761.344	chlorpromazine
2025.01.13	chlorpromazine	4.5	bolus	10	1	6	33239.707	chlorpromazine
2025.01.13	chlorpromazine	4.5	bolus	10	2	6	32608.703	chlorpromazine
2025.01.13	chlorpromazine	4.5	bolus	10	3	6	35675.305	chlorpromazine
2025.01.13	chlorpromazine	4.5	bolus	10	1	8	32688.107	chlorpromazine
2025.01.13	chlorpromazine	4.5	bolus	10	2	8	33478.457	chlorpromazine
2025.01.13	chlorpromazine	4.5	bolus	10	3	8	33963.715	chlorpromazine
2025.01.13	chlorpromazine	4.5	bolus	10	1	10	31362.307	chlorpromazine
2025.01.13	chlorpromazine	4.5	bolus	10	2	10	31853.051	chlorpromazine
2025.01.13	chlorpromazine	4.5	bolus	10	3	10	32135.846	chlorpromazine
2025.01.13	chlorpromazine	4.5	bolus	10	1	15	25933.049	chlorpromazine
2025.01.13	chlorpromazine	4.5	bolus	10	2	15	29063.482	chlorpromazine
2025.01.13	chlorpromazine	4.5	bolus	10	3	15	30318.143	chlorpromazine
2025.01.13	chlorpromazine	4.5	bolus	10	1	20	27282.846	chlorpromazine
2025.01.13	chlorpromazine	4.5	bolus	10	2	20	28349.447	chlorpromazine
2025.01.13	chlorpromazine	4.5	bolus	10	3	20	27854.85	chlorpromazine
2025.01.13	chlorpromazine	4.5	bolus	10	1	25	23458.121	chlorpromazine
2025.01.13	chlorpromazine	4.5	bolus	10	2	25	26574.745	chlorpromazine
2025.01.13	chlorpromazine	4.5	bolus	10	3	25	27450.482	chlorpromazine
2025.01.13	chlorpromazine	4.5	bolus	10	1	30	23304.518	chlorpromazine
2025.01.13	chlorpromazine	4.5	bolus	10	2	30	24807.914	chlorpromazine
2025.01.13	chlorpromazine	4.5	bolus	10	3	30	20116.52	chlorpromazine
2025.01.13	chlorpromazine	4.5	bolus	10	1	40	20858.719	chlorpromazine
2025.01.13	chlorpromazine	4.5	bolus	10	2	40	19956.055	chlorpromazine
2025.01.13	chlorpromazine	4.5	bolus	10	3	40	16608.26	chlorpromazine
2025.01.13	chlorpromazine	4.5	bolus	10	1	50	13377.057	chlorpromazine
2025.01.13	chlorpromazine	4.5	bolus	10	2	50	16115.724	chlorpromazine
2025.01.13	chlorpromazine	4.5	bolus	10	3	50	14484.626	chlorpromazine
2025.01.13	chlorpromazine	4.5	bolus	10	1	60	10645.03	chlorpromazine
2025.01.13	chlorpromazine	4.5	bolus	10	2	60	11549.596	chlorpromazine
2025.01.13	chlorpromazine	4.5	bolus	10	3	60	11018.36	chlorpromazine
2025.01.13	buspirone	6.5	bolus	10	1	0	69379.961	buspirone
2025.01.13	buspirone	6.5	bolus	10	2	0	69379.961	buspirone
2025.01.13	buspirone	6.5	bolus	10	3	0	69379.961	buspirone
2025.01.13	buspirone	6.5	bolus	10	1	2	19608.859	buspirone
2025.01.13	buspirone	6.5	bolus	10	2	2	21172.445	buspirone
2025.01.13	buspirone	6.5	bolus	10	3	2	17143.895	buspirone
2025.01.13	buspirone	6.5	bolus	10	1	4	17672.902	buspirone
2025.01.13	buspirone	6.5	bolus	10	2	4	19804.465	buspirone
2025.01.13	buspirone	6.5	bolus	10	3	4	18876.586	buspirone
2025.01.13	buspirone	6.5	bolus	10	1	6	17120.152	buspirone
2025.01.13	buspirone	6.5	bolus	10	2	6	18746.484	buspirone
2025.01.13	buspirone	6.5	bolus	10	3	6	17621.822	buspirone
2025.01.13	buspirone	6.5	bolus	10	1	8	17321.766	buspirone
2025.01.13	buspirone	6.5	bolus	10	2	8	18452.91	buspirone
2025.01.13	buspirone	6.5	bolus	10	3	8	17427.572	buspirone
2025.01.13	buspirone	6.5	bolus	10	1	10	16228.079	buspirone
2025.01.13	buspirone	6.5	bolus	10	2	10	18315.594	buspirone
2025.01.13	buspirone	6.5	bolus	10	3	10	17074.252	buspirone
2025.01.13	buspirone	6.5	bolus	10	1	15	15258.827	buspirone
2025.01.13	buspirone	6.5	bolus	10	2	15	17050.896	buspirone
2025.01.13	buspirone	6.5	bolus	10	3	15	16362.064	buspirone
2025.01.13	buspirone	6.5	bolus	10	1	20	14992.532	buspirone
2025.01.13	buspirone	6.5	bolus	10	2	20	16872.545	buspirone
2025.01.13	buspirone	6.5	bolus	10	3	20	16402.611	buspirone
2025.01.13	buspirone	6.5	bolus	10	1	25	14538.951	buspirone
2025.01.13	buspirone	6.5	bolus	10	2	25	16353.15	buspirone
2025.01.13	buspirone	6.5	bolus	10	3	25	15688.751	buspirone
2025.01.13	buspirone	6.5	bolus	10	1	30	10094.479	buspirone
2025.01.13	buspirone	6.5	bolus	10	2	30	15069.761	buspirone
2025.01.13	buspirone	6.5	bolus	10	3	30	15664.571	buspirone
2025.01.13	buspirone	6.5	bolus	10	1	40	14169.433	buspirone
2025.01.13	buspirone	6.5	bolus	10	2	40	16390.775	buspirone
2025.01.13	buspirone	6.5	bolus	10	3	40	15036.549	buspirone
2025.01.13	buspirone	6.5	bolus	10	1	50	13270.619	buspirone
2025.01.13	buspirone	6.5	bolus	10	2	50	15528.524	buspirone
2025.01.13	buspirone	6.5	bolus	10	3	50	14340.16	buspirone
2025.01.13	buspirone	6.5	bolus	10	1	60	8674.074	buspirone
2025.01.13	buspirone	6.5	bolus	10	2	60	15420.853	buspirone
2025.01.13	buspirone	6.5	bolus	10	3	60	14692.469	buspirone
2025.01.13	buspirone	4.5	bolus	10	1	0	69379.961	buspirone
2025.01.13	buspirone	4.5	bolus	10	2	0	69379.961	buspirone
2025.01.13	buspirone	4.5	bolus	10	3	0	69379.961	buspirone
2025.01.13	buspirone	4.5	bolus	10	1	2	49874.535	buspirone
2025.01.13	buspirone	4.5	bolus	10	2	2	51063.445	buspirone
2025.01.13	buspirone	4.5	bolus	10	3	2	52554.844	buspirone
2025.01.13	buspirone	4.5	bolus	10	1	4	50942.469	buspirone
2025.01.13	buspirone	4.5	bolus	10	2	4	50645.074	buspirone
2025.01.13	buspirone	4.5	bolus	10	3	4	51952.762	buspirone
2025.01.13	buspirone	4.5	bolus	10	1	6	50821.879	buspirone
2025.01.13	buspirone	4.5	bolus	10	2	6	51208.297	buspirone
2025.01.13	buspirone	4.5	bolus	10	3	6	51793.113	buspirone
2025.01.13	buspirone	4.5	bolus	10	1	8	50281.945	buspirone
2025.01.13	buspirone	4.5	bolus	10	2	8	50878.348	buspirone
2025.01.13	buspirone	4.5	bolus	10	3	8	51614.738	buspirone
2025.01.13	buspirone	4.5	bolus	10	1	10	50401.406	buspirone
2025.01.13	buspirone	4.5	bolus	10	2	10	51010.871	buspirone
2025.01.13	buspirone	4.5	bolus	10	3	10	52372.078	buspirone
2025.01.13	buspirone	4.5	bolus	10	1	15	50558.125	buspirone
2025.01.13	buspirone	4.5	bolus	10	2	15	51203.008	buspirone
2025.01.13	buspirone	4.5	bolus	10	3	15	52564.574	buspirone
2025.01.13	buspirone	4.5	bolus	10	1	20	49650.309	buspirone
2025.01.13	buspirone	4.5	bolus	10	2	20	51203.484	buspirone
2025.01.13	buspirone	4.5	bolus	10	3	20	51497.336	buspirone
2025.01.13	buspirone	4.5	bolus	10	1	25	49906.066	buspirone
2025.01.13	buspirone	4.5	bolus	10	2	25	50527.805	buspirone
2025.01.13	buspirone	4.5	bolus	10	3	25	51604.547	buspirone
2025.01.13	buspirone	4.5	bolus	10	1	30	50532.875	buspirone
2025.01.13	buspirone	4.5	bolus	10	2	30	50568.953	buspirone
2025.01.13	buspirone	4.5	bolus	10	3	30	51322.211	buspirone
2025.01.13	buspirone	4.5	bolus	10	1	40	49812.074	buspirone
2025.01.13	buspirone	4.5	bolus	10	2	40	50757.441	buspirone
2025.01.13	buspirone	4.5	bolus	10	3	40	52009.105	buspirone
2025.01.13	buspirone	4.5	bolus	10	1	50	52405.535	buspirone
2025.01.13	buspirone	4.5	bolus	10	2	50	50138.234	buspirone
2025.01.13	buspirone	4.5	bolus	10	3	50	51020.875	buspirone
2025.01.13	buspirone	4.5	bolus	10	1	60	49976.305	buspirone
2025.01.13	buspirone	4.5	bolus	10	2	60	50293.512	buspirone
2025.01.13	buspirone	4.5	bolus	10	3	60	51028.68	buspirone
2024.12.01	methotrexate	6.5	cont	10	1	0	37453.328	methotrexate
2024.12.01	methotrexate	6.5	cont	10	2	0	37453.328	methotrexate
2024.12.01	methotrexate	6.5	cont	10	3	0	37453.328	methotrexate
2024.12.01	methotrexate	6.5	cont	10	1	2	38881.852	methotrexate
2024.12.01	methotrexate	6.5	cont	10	2	2	26718.127	methotrexate
2024.12.01	methotrexate	6.5	cont	10	3	2	48905.035	methotrexate
2024.12.01	methotrexate	6.5	cont	10	1	4	39373.957	methotrexate
2024.12.01	methotrexate	6.5	cont	10	2	4	20684.414	methotrexate
2024.12.01	methotrexate	6.5	cont	10	3	4	38818.652	methotrexate
2024.12.01	methotrexate	6.5	cont	10	1	6	31731.859	methotrexate
2024.12.01	methotrexate	6.5	cont	10	2	6	15271.968	methotrexate
2024.12.01	methotrexate	6.5	cont	10	3	6	16175.113	methotrexate
2024.12.01	methotrexate	6.5	cont	10	1	8	23244.225	methotrexate
2024.12.01	methotrexate	6.5	cont	10	2	8	10753.307	methotrexate
2024.12.01	methotrexate	6.5	cont	10	3	8	11244.828	methotrexate
2024.12.01	methotrexate	6.5	cont	10	1	10	16154.803	methotrexate
2024.12.01	methotrexate	6.5	cont	10	2	10	6004.458	methotrexate
2024.12.01	methotrexate	6.5	cont	10	3	10	5766.104	methotrexate
2024.12.01	methotrexate	6.5	cont	10	1	15	308.425	methotrexate
2024.12.01	methotrexate	6.5	cont	10	2	15	120.917	methotrexate
2024.12.01	methotrexate	6.5	cont	10	3	15	263.424	methotrexate
2024.12.01	methotrexate	6.5	cont	10	1	20	151.391	methotrexate
2024.12.01	methotrexate	6.5	cont	10	2	20		methotrexate
2024.12.01	methotrexate	6.5	cont	10	3	20	216.276	methotrexate
2024.12.01	methotrexate	6.5	cont	10	1	25	281.238	methotrexate
2024.12.01	methotrexate	6.5	cont	10	2	25		methotrexate
2024.12.01	methotrexate	6.5	cont	10	3	25	260.703	methotrexate
2024.12.01	methotrexate	6.5	cont	10	1	30	244.966	methotrexate
2024.12.01	methotrexate	6.5	cont	10	2	30		methotrexate
2024.12.01	methotrexate	6.5	cont	10	3	30	179.4	methotrexate
2024.12.01	methotrexate	6.5	cont	10	1	40	358.647	methotrexate
2024.12.01	methotrexate	6.5	cont	10	2	40		methotrexate
2024.12.01	methotrexate	6.5	cont	10	3	40	204.322	methotrexate
2024.12.01	methotrexate	6.5	cont	10	1	50	350.526	methotrexate
2024.12.01	methotrexate	6.5	cont	10	2	50		methotrexate
2024.12.01	methotrexate	6.5	cont	10	3	50	199.815	methotrexate
2024.12.01	methotrexate	6.5	cont	10	1	60	329.36	methotrexate
2024.12.01	methotrexate	6.5	cont	10	2	60		methotrexate
2024.12.01	methotrexate	6.5	cont	10	3	60	272.858	methotrexate
2024.12.01	methotrexate	6.5	bolus	10	1	0	37453.328	methotrexate
2024.12.01	methotrexate	6.5	bolus	10	2	0	37453.328	methotrexate
2024.12.01	methotrexate	6.5	bolus	10	3	0	37453.328	methotrexate
2024.12.01	methotrexate	6.5	bolus	10	1	2	579.489	methotrexate
2024.12.01	methotrexate	6.5	bolus	10	2	2	535.219	methotrexate
2024.12.01	methotrexate	6.5	bolus	10	3	2	247.272	methotrexate
2024.12.01	methotrexate	6.5	bolus	10	1	4	361.467	methotrexate
2024.12.01	methotrexate	6.5	bolus	10	2	4	115.673	methotrexate
2024.12.01	methotrexate	6.5	bolus	10	3	4	376.401	methotrexate
2024.12.01	methotrexate	6.5	bolus	10	1	6	126.78	methotrexate
2024.12.01	methotrexate	6.5	bolus	10	2	6	267.367	methotrexate
2024.12.01	methotrexate	6.5	bolus	10	3	6	392.171	methotrexate
2024.12.01	methotrexate	6.5	bolus	10	1	8	504.745	methotrexate
2024.12.01	methotrexate	6.5	bolus	10	2	8	312.052	methotrexate
2024.12.01	methotrexate	6.5	bolus	10	3	8	272.219	methotrexate
2024.12.01	methotrexate	6.5	bolus	10	1	10	252.372	methotrexate
2024.12.01	methotrexate	6.5	bolus	10	2	10	312.242	methotrexate
2024.12.01	methotrexate	6.5	bolus	10	3	10	178.912	methotrexate
2024.12.01	methotrexate	6.5	bolus	10	1	15	188.744	methotrexate
2024.12.01	methotrexate	6.5	bolus	10	2	15	110.205	methotrexate
2024.12.01	methotrexate	6.5	bolus	10	3	15	320.558	methotrexate
2024.12.01	methotrexate	6.5	bolus	10	1	20	160.272	methotrexate
2024.12.01	methotrexate	6.5	bolus	10	2	20	88.211	methotrexate
2024.12.01	methotrexate	6.5	bolus	10	3	20	348.25	methotrexate
2024.12.01	methotrexate	6.5	bolus	10	1	25	356.234	methotrexate
2024.12.01	methotrexate	6.5	bolus	10	2	25	157.253	methotrexate
2024.12.01	methotrexate	6.5	bolus	10	3	25	376.078	methotrexate
2024.12.01	methotrexate	6.5	bolus	10	1	30	257.603	methotrexate
2024.12.01	methotrexate	6.5	bolus	10	2	30	63.816	methotrexate
2024.12.01	methotrexate	6.5	bolus	10	3	30	312.118	methotrexate
2024.12.01	methotrexate	6.5	bolus	10	1	40	327.73	methotrexate
2024.12.01	methotrexate	6.5	bolus	10	2	40	160.678	methotrexate
2024.12.01	methotrexate	6.5	bolus	10	3	40	341.39	methotrexate
2024.12.01	methotrexate	6.5	bolus	10	1	50	104.136	methotrexate
2024.12.01	methotrexate	6.5	bolus	10	2	50	150.09	methotrexate
2024.12.01	methotrexate	6.5	bolus	10	3	50	147.94	methotrexate
2024.12.01	methotrexate	6.5	bolus	10	1	60	103.411	methotrexate
2024.12.01	methotrexate	6.5	bolus	10	2	60	247.141	methotrexate
2024.12.01	methotrexate	6.5	bolus	10	3	60	334.168	methotrexate
2024.12.01	furosemide	6.5	cont	10	1	0	78050.891	furosemide
2024.12.01	furosemide	6.5	cont	10	2	0	78050.891	furosemide
2024.12.01	furosemide	6.5	cont	10	3	0	78050.891	furosemide
2024.12.01	furosemide	6.5	cont	10	1	2	43142.059	furosemide
2024.12.01	furosemide	6.5	cont	10	2	2	38090.063	furosemide
2024.12.01	furosemide	6.5	cont	10	3	2	38927.563	furosemide
2024.12.01	furosemide	6.5	cont	10	1	4	42940.293	furosemide
2024.12.01	furosemide	6.5	cont	10	2	4	37267.598	furosemide
2024.12.01	furosemide	6.5	cont	10	3	4	36725.398	furosemide
2024.12.01	furosemide	6.5	cont	10	1	6	38276.828	furosemide
2024.12.01	furosemide	6.5	cont	10	2	6	37974.832	furosemide
2024.12.01	furosemide	6.5	cont	10	3	6	36318.695	furosemide
2024.12.01	furosemide	6.5	cont	10	1	8	37294.801	furosemide
2024.12.01	furosemide	6.5	cont	10	2	8	38176.766	furosemide
2024.12.01	furosemide	6.5	cont	10	3	8	37413.898	furosemide
2024.12.01	furosemide	6.5	cont	10	1	10	37565.094	furosemide
2024.12.01	furosemide	6.5	cont	10	2	10	39054.363	furosemide
2024.12.01	furosemide	6.5	cont	10	3	10	37540.164	furosemide
2024.12.01	furosemide	6.5	cont	10	1	15	37176.965	furosemide
2024.12.01	furosemide	6.5	cont	10	2	15	35779.766	furosemide
2024.12.01	furosemide	6.5	cont	10	3	15	36746.961	furosemide
2024.12.01	furosemide	6.5	cont	10	1	20	37051.797	furosemide
2024.12.01	furosemide	6.5	cont	10	2	20	36331.434	furosemide
2024.12.01	furosemide	6.5	cont	10	3	20	28248.105	furosemide
2024.12.01	furosemide	6.5	cont	10	1	25	37505.898	furosemide
2024.12.01	furosemide	6.5	cont	10	2	25	37391.474	furosemide
2024.12.01	furosemide	6.5	cont	10	3	25	36253.73	furosemide
2024.12.01	furosemide	6.5	cont	10	1	30	37680.563	furosemide
2024.12.01	furosemide	6.5	cont	10	2	30	38233.031	furosemide
2024.12.01	furosemide	6.5	cont	10	3	30	36208.832	furosemide
2024.12.01	furosemide	6.5	cont	10	1	40	36546.832	furosemide
2024.12.01	furosemide	6.5	cont	10	2	40	37574.496	furosemide
2024.12.01	furosemide	6.5	cont	10	3	40	34504.832	furosemide
2024.12.01	furosemide	6.5	cont	10	1	50	36356.867	furosemide
2024.12.01	furosemide	6.5	cont	10	2	50	36105.766	furosemide
2024.12.01	furosemide	6.5	cont	10	3	50	26370.439	furosemide
2024.12.01	furosemide	6.5	cont	10	1	60	34559.699	furosemide
2024.12.01	furosemide	6.5	cont	10	2	60	35698.965	furosemide
2024.12.01	furosemide	6.5	cont	10	3	60	34878.5	furosemide
2024.12.01	furosemide	6.5	bolus	10	1	0	78050.891	furosemide
2024.12.01	furosemide	6.5	bolus	10	2	0	78050.891	furosemide
2024.12.01	furosemide	6.5	bolus	10	3	0	78050.891	furosemide
2024.12.01	furosemide	6.5	bolus	10	1	2	63555.676	furosemide
2024.12.01	furosemide	6.5	bolus	10	2	2	60535.406	furosemide
2024.12.01	furosemide	6.5	bolus	10	3	2	61902.473	furosemide
2024.12.01	furosemide	6.5	bolus	10	1	4	61754.809	furosemide
2024.12.01	furosemide	6.5	bolus	10	2	4	62217.473	furosemide
2024.12.01	furosemide	6.5	bolus	10	3	4	59900.41	furosemide
2024.12.01	furosemide	6.5	bolus	10	1	6	29742.771	furosemide
2024.12.01	furosemide	6.5	bolus	10	2	6	61052.875	furosemide
2024.12.01	furosemide	6.5	bolus	10	3	6	57227.344	furosemide
2024.12.01	furosemide	6.5	bolus	10	1	8	61284.871	furosemide
2024.12.01	furosemide	6.5	bolus	10	2	8	57824.914	furosemide
2024.12.01	furosemide	6.5	bolus	10	3	8	61577.074	furosemide
2024.12.01	furosemide	6.5	bolus	10	1	10	62326.34	furosemide
2024.12.01	furosemide	6.5	bolus	10	2	10	59529.609	furosemide
2024.12.01	furosemide	6.5	bolus	10	3	10	60500.375	furosemide
2024.12.01	furosemide	6.5	bolus	10	1	15	63085.207	furosemide
2024.12.01	furosemide	6.5	bolus	10	2	15	57463.375	furosemide
2024.12.01	furosemide	6.5	bolus	10	3	15	62601.809	furosemide
2024.12.01	furosemide	6.5	bolus	10	1	20	60567.742	furosemide
2024.12.01	furosemide	6.5	bolus	10	2	20	59478.34	furosemide
2024.12.01	furosemide	6.5	bolus	10	3	20	61427.543	furosemide
2024.12.01	furosemide	6.5	bolus	10	1	25	61382.375	furosemide
2024.12.01	furosemide	6.5	bolus	10	2	25	61209.738	furosemide
2024.12.01	furosemide	6.5	bolus	10	3	25	60205.074	furosemide
2024.12.01	furosemide	6.5	bolus	10	1	30	60931.875	furosemide
2024.12.01	furosemide	6.5	bolus	10	2	30	61765.008	furosemide
2024.12.01	furosemide	6.5	bolus	10	3	30	22883.512	furosemide
2024.12.01	furosemide	6.5	bolus	10	1	40	59759.91	furosemide
2024.12.01	furosemide	6.5	bolus	10	2	40	58917.41	furosemide
2024.12.01	furosemide	6.5	bolus	10	3	40	58960.477	furosemide
2024.12.01	furosemide	6.5	bolus	10	1	50	59648.977	furosemide
2024.12.01	furosemide	6.5	bolus	10	2	50	60487.543	furosemide
2024.12.01	furosemide	6.5	bolus	10	3	50	26150.775	furosemide
2024.12.01	furosemide	6.5	bolus	10	1	60	48751.652	furosemide
2024.12.01	furosemide	6.5	bolus	10	2	60	60079.41	furosemide
2024.12.01	furosemide	6.5	bolus	10	3	60	57041.813	furosemide
2024.12.01	furosemide	4.5	cont	10	1	0	78050.891	furosemide
2024.12.01	furosemide	4.5	cont	10	2	0	78050.891	furosemide
2024.12.01	furosemide	4.5	cont	10	3	0	78050.891	furosemide
2024.12.01	furosemide	4.5	cont	10	1	2	41507.49	furosemide
2024.12.01	furosemide	4.5	cont	10	2	2	40839.46	furosemide
2024.12.01	furosemide	4.5	cont	10	3	2	40681.66	furosemide
2024.12.01	furosemide	4.5	cont	10	1	4	38121.94	furosemide
2024.12.01	furosemide	4.5	cont	10	2	4	36058.97	furosemide
2024.12.01	furosemide	4.5	cont	10	3	4	35573.9	furosemide
2024.12.01	furosemide	4.5	cont	10	1	6	37033.37	furosemide
2024.12.01	furosemide	4.5	cont	10	2	6	36823.6	furosemide
2024.12.01	furosemide	4.5	cont	10	3	6	34566.5	furosemide
2024.12.01	furosemide	4.5	cont	10	1	8	36157.77	furosemide
2024.12.01	furosemide	4.5	cont	10	2	8	37038.4	furosemide
2024.12.01	furosemide	4.5	cont	10	3	8	32897.23	furosemide
2024.12.01	furosemide	4.5	cont	10	1	10	34976.53	furosemide
2024.12.01	furosemide	4.5	cont	10	2	10	34503.07	furosemide
2024.12.01	furosemide	4.5	cont	10	3	10	32746.84	furosemide
2024.12.01	furosemide	4.5	cont	10	1	15	33599.34	furosemide
2024.12.01	furosemide	4.5	cont	10	2	15	33872.84	furosemide
2024.12.01	furosemide	4.5	cont	10	3	15	26327.98	furosemide
2024.12.01	furosemide	4.5	cont	10	1	20	33879.47	furosemide
2024.12.01	furosemide	4.5	cont	10	2	20	33949.5	furosemide
2024.12.01	furosemide	4.5	cont	10	3	20	30654.05	furosemide
2024.12.01	furosemide	4.5	cont	10	1	25	31975.54	furosemide
2024.12.01	furosemide	4.5	cont	10	2	25	32036.21	furosemide
2024.12.01	furosemide	4.5	cont	10	3	25	29679.24	furosemide
2024.12.01	furosemide	4.5	cont	10	1	30	30328.44	furosemide
2024.12.01	furosemide	4.5	cont	10	2	30	28787.49	furosemide
2024.12.01	furosemide	4.5	cont	10	3	30	28343.51	furosemide
2024.12.01	furosemide	4.5	cont	10	1	40	30596.34	furosemide
2024.12.01	furosemide	4.5	cont	10	2	40	22845.35	furosemide
2024.12.01	furosemide	4.5	cont	10	3	40	27703.04	furosemide
2024.12.01	furosemide	4.5	cont	10	1	50	17207.72	furosemide
2024.12.01	furosemide	4.5	cont	10	2	50	29872.87	furosemide
2024.12.01	furosemide	4.5	cont	10	3	50	25036.72	furosemide
2024.12.01	furosemide	4.5	cont	10	1	60	28672.31	furosemide
2024.12.01	furosemide	4.5	cont	10	2	60	23021.31	furosemide
2024.12.01	furosemide	4.5	cont	10	3	60	25610.18	furosemide
2024.12.01	furosemide	4.5	bolus	10	1	0	78050.891	furosemide
2024.12.01	furosemide	4.5	bolus	10	2	0	78050.891	furosemide
2024.12.01	furosemide	4.5	bolus	10	3	0	78050.891	furosemide
2024.12.01	furosemide	4.5	bolus	10	1	2	26269.61	furosemide
2024.12.01	furosemide	4.5	bolus	10	2	2	29370.71	furosemide
2024.12.01	furosemide	4.5	bolus	10	3	2	27825.84	furosemide
2024.12.01	furosemide	4.5	bolus	10	1	4	28233.97	furosemide
2024.12.01	furosemide	4.5	bolus	10	2	4	17652.98	furosemide
2024.12.01	furosemide	4.5	bolus	10	3	4	29122.51	furosemide
2024.12.01	furosemide	4.5	bolus	10	1	6	28111.19	furosemide
2024.12.01	furosemide	4.5	bolus	10	2	6	28715.97	furosemide
2024.12.01	furosemide	4.5	bolus	10	3	6	26723.31	furosemide
2024.12.01	furosemide	4.5	bolus	10	1	8	29633.34	furosemide
2024.12.01	furosemide	4.5	bolus	10	2	8	27065.34	furosemide
2024.12.01	furosemide	4.5	bolus	10	3	8	24854.54	furosemide
2024.12.01	furosemide	4.5	bolus	10	1	10	27853.04	furosemide
2024.12.01	furosemide	4.5	bolus	10	2	10	27835.24	furosemide
2024.12.01	furosemide	4.5	bolus	10	3	10	23825.38	furosemide
2024.12.01	furosemide	4.5	bolus	10	1	15	23085.58	furosemide
2024.12.01	furosemide	4.5	bolus	10	2	15	27212.68	furosemide
2024.12.01	furosemide	4.5	bolus	10	3	15	25219.21	furosemide
2024.12.01	furosemide	4.5	bolus	10	1	20	22674.58	furosemide
2024.12.01	furosemide	4.5	bolus	10	2	20	28420.51	furosemide
2024.12.01	furosemide	4.5	bolus	10	3	20	27628.14	furosemide
2024.12.01	furosemide	4.5	bolus	10	1	25	24646.12	furosemide
2024.12.01	furosemide	4.5	bolus	10	2	25	28206.95	furosemide
2024.12.01	furosemide	4.5	bolus	10	3	25	25131.91	furosemide
2024.12.01	furosemide	4.5	bolus	10	1	30	25848.4	furosemide
2024.12.01	furosemide	4.5	bolus	10	2	30	27027.71	furosemide
2024.12.01	furosemide	4.5	bolus	10	3	30	27069.71	furosemide
2024.12.01	furosemide	4.5	bolus	10	1	40	24215.91	furosemide
2024.12.01	furosemide	4.5	bolus	10	2	40	27010.98	furosemide
2024.12.01	furosemide	4.5	bolus	10	3	40	26257.24	furosemide
2024.12.01	furosemide	4.5	bolus	10	1	50	23995.18	furosemide
2024.12.01	furosemide	4.5	bolus	10	2	50	18331.98	furosemide
2024.12.01	furosemide	4.5	bolus	10	3	50	23368.84	furosemide
2024.12.01	furosemide	4.5	bolus	10	1	60	18021.11	furosemide
2024.12.01	furosemide	4.5	bolus	10	2	60	25718.14	furosemide
2024.12.01	furosemide	4.5	bolus	10	3	60	22900.28	furosemide
2024.10.16	chlorpromazine	6.5	cont	10	1	0	45748.727	chlorpromazine
2024.10.16	chlorpromazine	6.5	cont	10	2	0	45748.727	chlorpromazine
2024.10.16	chlorpromazine	6.5	cont	10	3	0	45748.727	chlorpromazine
2024.10.16	chlorpromazine	6.5	cont	10	1	2	35355.266	chlorpromazine
2024.10.16	chlorpromazine	6.5	cont	10	2	2	34148.137	chlorpromazine
2024.10.16	chlorpromazine	6.5	cont	10	3	2	35640.168	chlorpromazine
2024.10.16	chlorpromazine	6.5	cont	10	1	4	33992.234	chlorpromazine
2024.10.16	chlorpromazine	6.5	cont	10	2	4	33367.973	chlorpromazine
2024.10.16	chlorpromazine	6.5	cont	10	3	4	33347.573	chlorpromazine
2024.10.16	chlorpromazine	6.5	cont	10	1	6	33535.77	chlorpromazine
2024.10.16	chlorpromazine	6.5	cont	10	2	6	34075.77	chlorpromazine
2024.10.16	chlorpromazine	6.5	cont	10	3	6	33879.542	chlorpromazine
2024.10.16	chlorpromazine	6.5	cont	10	1	8	42966.695	chlorpromazine
2024.10.16	chlorpromazine	6.5	cont	10	2	8	33430.004	chlorpromazine
2024.10.16	chlorpromazine	6.5	cont	10	3	8	36504.547	chlorpromazine
2024.10.16	chlorpromazine	6.5	cont	10	1	10	32276.902	chlorpromazine
2024.10.16	chlorpromazine	6.5	cont	10	2	10	32865.969	chlorpromazine
2024.10.16	chlorpromazine	6.5	cont	10	3	10	34350.371	chlorpromazine
2024.10.16	chlorpromazine	6.5	cont	10	1	15	29994.006	chlorpromazine
2024.10.16	chlorpromazine	6.5	cont	10	2	15	31231.439	chlorpromazine
2024.10.16	chlorpromazine	6.5	cont	10	3	15	34350.371	chlorpromazine
2024.10.16	chlorpromazine	6.5	cont	10	1	20	28304.641	chlorpromazine
2024.10.16	chlorpromazine	6.5	cont	10	2	20	32038.371	chlorpromazine
2024.10.16	chlorpromazine	6.5	cont	10	3	20	33568.836	chlorpromazine
2024.10.16	chlorpromazine	6.5	cont	10	1	25	25770.51	chlorpromazine
2024.10.16	chlorpromazine	6.5	cont	10	2	25	6813.661	chlorpromazine
2024.10.16	chlorpromazine	6.5	cont	10	3	25	24257.786	chlorpromazine
2024.10.16	chlorpromazine	6.5	cont	10	1	30	19785.045	chlorpromazine
2024.10.16	chlorpromazine	6.5	cont	10	2	30	26034.773	chlorpromazine
2024.10.16	chlorpromazine	6.5	cont	10	3	30	11733.055	chlorpromazine
2024.10.16	chlorpromazine	6.5	cont	10	1	40	12424.921	chlorpromazine
2024.10.16	chlorpromazine	6.5	cont	10	2	40	11994.443	chlorpromazine
2024.10.16	chlorpromazine	6.5	cont	10	3	40	12054.783	chlorpromazine
2024.10.16	chlorpromazine	6.5	cont	10	1	50		chlorpromazine
2024.10.16	chlorpromazine	6.5	cont	10	2	50	20692.08	chlorpromazine
2024.10.16	chlorpromazine	6.5	cont	10	3	50	10507.54	chlorpromazine
2024.10.16	chlorpromazine	6.5	cont	10	1	60		chlorpromazine
2024.10.16	chlorpromazine	6.5	cont	10	2	60		chlorpromazine
2024.10.16	chlorpromazine	6.5	cont	10	3	60		chlorpromazine
2024.10.16	chlorpromazine	4.5	cont	10	1	0	49665.98	chlorpromazine
2024.10.16	chlorpromazine	4.5	cont	10	2	0	49665.98	chlorpromazine
2024.10.16	chlorpromazine	4.5	cont	10	3	0	49665.98	chlorpromazine
2024.10.16	chlorpromazine	4.5	cont	10	1	2	47955.137	chlorpromazine
2024.10.16	chlorpromazine	4.5	cont	10	2	2	49293.031	chlorpromazine
2024.10.16	chlorpromazine	4.5	cont	10	3	2	46326.457	chlorpromazine
2024.10.16	chlorpromazine	4.5	cont	10	1	4	47636.711	chlorpromazine
2024.10.16	chlorpromazine	4.5	cont	10	2	4	48609.363	chlorpromazine
2024.10.16	chlorpromazine	4.5	cont	10	3	4	49383.445	chlorpromazine
2024.10.16	chlorpromazine	4.5	cont	10	1	6	47394.559	chlorpromazine
2024.10.16	chlorpromazine	4.5	cont	10	2	6	49341.023	chlorpromazine
2024.10.16	chlorpromazine	4.5	cont	10	3	6	47892.602	chlorpromazine
2024.10.16	chlorpromazine	4.5	cont	10	1	8	45839.301	chlorpromazine
2024.10.16	chlorpromazine	4.5	cont	10	2	8	47859.523	chlorpromazine
2024.10.16	chlorpromazine	4.5	cont	10	3	8	46052.742	chlorpromazine
2024.10.16	chlorpromazine	4.5	cont	10	1	10	40540.262	chlorpromazine
2024.10.16	chlorpromazine	4.5	cont	10	2	10	47835.32	chlorpromazine
2024.10.16	chlorpromazine	4.5	cont	10	3	10	47703.992	chlorpromazine
2024.10.16	chlorpromazine	4.5	cont	10	1	15	45843.016	chlorpromazine
2024.10.16	chlorpromazine	4.5	cont	10	2	15	48479.461	chlorpromazine
2024.10.16	chlorpromazine	4.5	cont	10	3	15	46630.039	chlorpromazine
2024.10.16	chlorpromazine	4.5	cont	10	1	20	38913.516	chlorpromazine
2024.10.16	chlorpromazine	4.5	cont	10	2	20	47044.684	chlorpromazine
2024.10.16	chlorpromazine	4.5	cont	10	3	20	40607.758	chlorpromazine
2024.10.16	chlorpromazine	4.5	cont	10	1	25	40841.75	chlorpromazine
2024.10.16	chlorpromazine	4.5	cont	10	2	25	46779.34	chlorpromazine
2024.10.16	chlorpromazine	4.5	cont	10	3	25	44515.473	chlorpromazine
2024.10.16	chlorpromazine	4.5	cont	10	1	30	36409.523	chlorpromazine
2024.10.16	chlorpromazine	4.5	cont	10	2	30	46869.734	chlorpromazine
2024.10.16	chlorpromazine	4.5	cont	10	3	30	43075.176	chlorpromazine
2024.10.16	chlorpromazine	4.5	cont	10	1	40	39666.793	chlorpromazine
2024.10.16	chlorpromazine	4.5	cont	10	2	40	42439.73	chlorpromazine
2024.10.16	chlorpromazine	4.5	cont	10	3	40	40985.473	chlorpromazine
2024.10.16	chlorpromazine	4.5	cont	10	1	50	36780.77	chlorpromazine
2024.10.16	chlorpromazine	4.5	cont	10	2	50	40448.227	chlorpromazine
2024.10.16	chlorpromazine	4.5	cont	10	3	50	35760.145	chlorpromazine
2024.10.16	chlorpromazine	4.5	cont	10	1	60	33433.504	chlorpromazine
2024.10.16	chlorpromazine	4.5	cont	10	2	60	34930.281	chlorpromazine
2024.10.16	chlorpromazine	4.5	cont	10	3	60	27695.752	chlorpromazine
2024.10.16	buspirone	6.5	cont	10	1	0	69379.961	buspirone
2024.10.16	buspirone	6.5	cont	10	2	0	69379.961	buspirone
2024.10.16	buspirone	6.5	cont	10	3	0	69379.961	buspirone
2024.10.16	buspirone	6.5	cont	10	1	2	37871.07	buspirone
2024.10.16	buspirone	6.5	cont	10	2	2	50952.734	buspirone
2024.10.16	buspirone	6.5	cont	10	3	2	633.044	buspirone
2024.10.16	buspirone	6.5	cont	10	1	4	34804.27	buspirone
2024.10.16	buspirone	6.5	cont	10	2	4	50627.258	buspirone
2024.10.16	buspirone	6.5	cont	10	3	4	43173.133	buspirone
2024.10.16	buspirone	6.5	cont	10	1	6	30372.785	buspirone
2024.10.16	buspirone	6.5	cont	10	2	6	49835.48	buspirone
2024.10.16	buspirone	6.5	cont	10	3	6	35500.211	buspirone
2024.10.16	buspirone	6.5	cont	10	1	8	32469.391	buspirone
2024.10.16	buspirone	6.5	cont	10	2	8	43629.262	buspirone
2024.10.16	buspirone	6.5	cont	10	3	8	28205.141	buspirone
2024.10.16	buspirone	6.5	cont	10	1	10	32827.313	buspirone
2024.10.16	buspirone	6.5	cont	10	2	10	42331.598	buspirone
2024.10.16	buspirone	6.5	cont	10	3	10	23807.953	buspirone
2024.10.16	buspirone	6.5	cont	10	1	15	30983.393	buspirone
2024.10.16	buspirone	6.5	cont	10	2	15	25569.693	buspirone
2024.10.16	buspirone	6.5	cont	10	3	15	20091.662	buspirone
2024.10.16	buspirone	6.5	cont	10	1	20	31216.289	buspirone
2024.10.16	buspirone	6.5	cont	10	2	20	25828.709	buspirone
2024.10.16	buspirone	6.5	cont	10	3	20	18097.326	buspirone
2024.10.16	buspirone	6.5	cont	10	1	25	27777.479	buspirone
2024.10.16	buspirone	6.5	cont	10	2	25	24696.932	buspirone
2024.10.16	buspirone	6.5	cont	10	3	25	18790.086	buspirone
2024.10.16	buspirone	6.5	cont	10	1	30	30860.738	buspirone
2024.10.16	buspirone	6.5	cont	10	2	30	24750.225	buspirone
2024.10.16	buspirone	6.5	cont	10	3	30	18058.188	buspirone
2024.10.16	buspirone	6.5	cont	10	1	40	30137.451	buspirone
2024.10.16	buspirone	6.5	cont	10	2	40	18273.949	buspirone
2024.10.16	buspirone	6.5	cont	10	3	40	17796.871	buspirone
2024.10.16	buspirone	6.5	cont	10	1	50	29644.473	buspirone
2024.10.16	buspirone	6.5	cont	10	2	50	23090.203	buspirone
2024.10.16	buspirone	6.5	cont	10	3	50	17897.545	buspirone
2024.10.16	buspirone	6.5	cont	10	1	60	28300.764	buspirone
2024.10.16	buspirone	6.5	cont	10	2	60	17232.619	buspirone
2024.10.16	buspirone	6.5	cont	10	3	60	17745.158	buspirone
2024.10.16	buspirone	4.5	cont	10	1	0	69379.961	buspirone
2024.10.16	buspirone	4.5	cont	10	2	0	69379.961	buspirone
2024.10.16	buspirone	4.5	cont	10	3	0	69379.961	buspirone
2024.10.16	buspirone	4.5	cont	10	1	2	52018.87	buspirone
2024.10.16	buspirone	4.5	cont	10	2	2	52687.246	buspirone
2024.10.16	buspirone	4.5	cont	10	3	2	50661.695	buspirone
2024.10.16	buspirone	4.5	cont	10	1	4	50651.879	buspirone
2024.10.16	buspirone	4.5	cont	10	2	4	53049.016	buspirone
2024.10.16	buspirone	4.5	cont	10	3	4	51049.746	buspirone
2024.10.16	buspirone	4.5	cont	10	1	6	50902.785	buspirone
2024.10.16	buspirone	4.5	cont	10	2	6	51491.07	buspirone
2024.10.16	buspirone	4.5	cont	10	3	6	50914.648	buspirone
2024.10.16	buspirone	4.5	cont	10	1	8	51131.21	buspirone
2024.10.16	buspirone	4.5	cont	10	2	8	50980.027	buspirone
2024.10.16	buspirone	4.5	cont	10	3	8	49487.129	buspirone
2024.10.16	buspirone	4.5	cont	10	1	10	50681.035	buspirone
2024.10.16	buspirone	4.5	cont	10	2	10	50981.398	buspirone
2024.10.16	buspirone	4.5	cont	10	3	10	49901.414	buspirone
2024.10.16	buspirone	4.5	cont	10	1	15	50896.441	buspirone
2024.10.16	buspirone	4.5	cont	10	2	15	52496.445	buspirone
2024.10.16	buspirone	4.5	cont	10	3	15	49662.25	buspirone
2024.10.16	buspirone	4.5	cont	10	1	20	50639.77	buspirone
2024.10.16	buspirone	4.5	cont	10	2	20	51545.27	buspirone
2024.10.16	buspirone	4.5	cont	10	3	20	49736.367	buspirone
2024.10.16	buspirone	4.5	cont	10	1	25	50346.141	buspirone
2024.10.16	buspirone	4.5	cont	10	2	25	51733.496	buspirone
2024.10.16	buspirone	4.5	cont	10	3	25	50699.871	buspirone
2024.10.16	buspirone	4.5	cont	10	1	30	51146.41	buspirone
2024.10.16	buspirone	4.5	cont	10	2	30	51286.977	buspirone
2024.10.16	buspirone	4.5	cont	10	3	30	50561.809	buspirone
2024.10.16	buspirone	4.5	cont	10	1	40	50886.391	buspirone
2024.10.16	buspirone	4.5	cont	10	2	40	51420.285	buspirone
2024.10.16	buspirone	4.5	cont	10	3	40	49953.301	buspirone
2024.10.16	buspirone	4.5	cont	10	1	50	51314.176	buspirone
2024.10.16	buspirone	4.5	cont	10	2	50	50974.391	buspirone
2024.10.16	buspirone	4.5	cont	10	3	50	50319.898	buspirone
2024.10.16	buspirone	4.5	cont	10	1	60	50855.066	buspirone
2024.10.16	buspirone	4.5	cont	10	2	60	51620.738	buspirone
2024.10.16	buspirone	4.5	cont	10	3	60	49715.313	buspirone
2024.05.17	verapamil	6.5	bolus	1	1	0	9936.979	verapamil
2024.05.17	verapamil	6.5	bolus	1	1	2	1118.281	verapamil
2024.05.17	verapamil	6.5	bolus	1	1	4	1616.392	verapamil
2024.05.17	verapamil	6.5	bolus	1	1	6	1037.039	verapamil
2024.05.17	verapamil	6.5	bolus	1	1	8	859.116	verapamil
2024.05.17	verapamil	6.5	bolus	1	1	10	719.726	verapamil
2024.05.17	verapamil	6.5	bolus	1	1	15	345.507	verapamil
2024.05.17	verapamil	6.5	bolus	1	1	20	61.869	verapamil
2024.05.17	verapamil	6.5	bolus	1	1	25	81.656	verapamil
2024.05.17	verapamil	6.5	bolus	1	1	30	111.314	verapamil
2024.05.17	verapamil	6.5	bolus	1	1	40	100.555	verapamil
2024.05.17	verapamil	6.5	bolus	1	1	50	92.096	verapamil
2024.05.17	verapamil	6.5	bolus	1	1	60		verapamil
2024.05.17	verapamil	6.5	bolus	5	1	0	9936.979	verapamil
2024.05.17	verapamil	6.5	bolus	5	1	2	1558.454	verapamil
2024.05.17	verapamil	6.5	bolus	5	1	4	2081.45	verapamil
2024.05.17	verapamil	6.5	bolus	5	1	6	2290.365	verapamil
2024.05.17	verapamil	6.5	bolus	5	1	8	1987.462	verapamil
2024.05.17	verapamil	6.5	bolus	5	1	10	1101.861	verapamil
2024.05.17	verapamil	6.5	bolus	5	1	15	481.75	verapamil
2024.05.17	verapamil	6.5	bolus	5	1	20	1275.886	verapamil
2024.05.17	verapamil	6.5	bolus	5	1	25	1185.177	verapamil
2024.05.17	verapamil	6.5	bolus	5	1	30	970.601	verapamil
2024.05.17	verapamil	6.5	bolus	5	1	40	298.261	verapamil
2024.05.17	verapamil	6.5	bolus	5	1	50	149.067	verapamil
2024.05.17	verapamil	6.5	bolus	5	1	60	96.688	verapamil
2024.05.17	verapamil	6.5	bolus	10	1	0	9936.979	verapamil
2024.05.17	verapamil	6.5	bolus	10	1	2	1545.414	verapamil
2024.05.17	verapamil	6.5	bolus	10	1	4	692.596	verapamil
2024.05.17	verapamil	6.5	bolus	10	1	6	41.948	verapamil
2024.05.17	verapamil	6.5	bolus	10	1	8	218.582	verapamil
2024.05.17	verapamil	6.5	bolus	10	1	10	137.878	verapamil
2024.05.17	verapamil	6.5	bolus	10	1	15	211.236	verapamil
2024.05.17	verapamil	6.5	bolus	10	1	20	170.403	verapamil
2024.05.17	verapamil	6.5	bolus	10	1	25	65.169	verapamil
2024.05.17	verapamil	6.5	bolus	10	1	30	122.629	verapamil
2024.05.17	verapamil	6.5	bolus	10	1	40	112.05	verapamil
2024.05.17	verapamil	6.5	bolus	10	1	50	69.722	verapamil
2024.05.17	verapamil	6.5	bolus	10	1	60	62.463	verapamil
2024.05.17	verapamil	6.5	cont	1	1	0	9927.521	verapamil
2024.05.17	verapamil	6.5	cont	1	1	2	8486.956	verapamil
2024.05.17	verapamil	6.5	cont	1	1	4	7275.116	verapamil
2024.05.17	verapamil	6.5	cont	1	1	6	5877.343	verapamil
2024.05.17	verapamil	6.5	cont	1	1	8	4587.278	verapamil
2024.05.17	verapamil	6.5	cont	1	1	10	3955.648	verapamil
2024.05.17	verapamil	6.5	cont	1	1	15	2163.843	verapamil
2024.05.17	verapamil	6.5	cont	1	1	20	1154.976	verapamil
2024.05.17	verapamil	6.5	cont	1	1	25	765.33	verapamil
2024.05.17	verapamil	6.5	cont	1	1	30	141.728	verapamil
2024.05.17	verapamil	6.5	cont	1	1	40	355.652	verapamil
2024.05.17	verapamil	6.5	cont	1	1	50	271.722	verapamil
2024.05.17	verapamil	6.5	cont	1	1	60	331.754	verapamil
2024.05.17	verapamil	6.5	cont	5	1	0	9927.521	verapamil
2024.05.17	verapamil	6.5	cont	5	1	2	7136.67	verapamil
2024.05.17	verapamil	6.5	cont	5	1	4	5924.252	verapamil
2024.05.17	verapamil	6.5	cont	5	1	6	5203.7	verapamil
2024.05.17	verapamil	6.5	cont	5	1	8	4033.792	verapamil
2024.05.17	verapamil	6.5	cont	5	1	10	2997.393	verapamil
2024.05.17	verapamil	6.5	cont	5	1	15	943.365	verapamil
2024.05.17	verapamil	6.5	cont	5	1	20	978.33	verapamil
2024.05.17	verapamil	6.5	cont	5	1	25	785.163	verapamil
2024.05.17	verapamil	6.5	cont	5	1	30	572.538	verapamil
2024.05.17	verapamil	6.5	cont	5	1	40	378.809	verapamil
2024.05.17	verapamil	6.5	cont	5	1	50	72.936	verapamil
2024.05.17	verapamil	6.5	cont	5	1	60	53.317	verapamil
2024.05.17	verapamil	6.5	cont	10	1	0	9927.521	verapamil
2024.05.17	verapamil	6.5	cont	10	1	2	9024.419	verapamil
2024.05.17	verapamil	6.5	cont	10	1	4	8643.601	verapamil
2024.05.17	verapamil	6.5	cont	10	1	6	7084.916	verapamil
2024.05.17	verapamil	6.5	cont	10	1	8	4813.57	verapamil
2024.05.17	verapamil	6.5	cont	10	1	10	4255.12	verapamil
2024.05.17	verapamil	6.5	cont	10	1	15	1873.391	verapamil
2024.05.17	verapamil	6.5	cont	10	1	20	1518.137	verapamil
2024.05.17	verapamil	6.5	cont	10	1	25	486.857	verapamil
2024.05.17	verapamil	6.5	cont	10	1	30	674.8	verapamil
2024.05.17	verapamil	6.5	cont	10	1	40	195.002	verapamil
2024.05.17	verapamil	6.5	cont	10	1	50	355.811	verapamil
2024.05.17	verapamil	6.5	cont	10	1	60	332.28	verapamil
2024.07.02	verapamil	6.5	bolus	10	1	0	9936.979	verapamil
2024.07.02	verapamil	6.5	bolus	10	2	0	12638.941	verapamil
2024.07.02	verapamil	6.5	bolus	10	3	0	12638.941	verapamil
2024.07.02	verapamil	6.5	bolus	10	1	2	1545.414	verapamil
2024.07.02	verapamil	6.5	bolus	10	2	2	999.82	verapamil
2024.07.02	verapamil	6.5	bolus	10	3	2	711.946	verapamil
2024.07.02	verapamil	6.5	bolus	10	1	4	692.596	verapamil
2024.07.02	verapamil	6.5	bolus	10	2	4	604.775	verapamil
2024.07.02	verapamil	6.5	bolus	10	3	4	489.926	verapamil
2024.07.02	verapamil	6.5	bolus	10	1	6	41.948	verapamil
2024.07.02	verapamil	6.5	bolus	10	2	6	539.357	verapamil
2024.07.02	verapamil	6.5	bolus	10	3	6	262.569	verapamil
2024.07.02	verapamil	6.5	bolus	10	1	8	218.582	verapamil
2024.07.02	verapamil	6.5	bolus	10	2	8	381.288	verapamil
2024.07.02	verapamil	6.5	bolus	10	3	8	284.324	verapamil
2024.07.02	verapamil	6.5	bolus	10	1	10	137.878	verapamil
2024.07.02	verapamil	6.5	bolus	10	2	10	309.197	verapamil
2024.07.02	verapamil	6.5	bolus	10	3	10	210.659	verapamil
2024.07.02	verapamil	6.5	bolus	10	1	15	211.236	verapamil
2024.07.02	verapamil	6.5	bolus	10	2	15	198.557	verapamil
2024.07.02	verapamil	6.5	bolus	10	3	15	140.034	verapamil
2024.07.02	verapamil	6.5	bolus	10	1	20	170.403	verapamil
2024.07.02	verapamil	6.5	bolus	10	2	20	217.942	verapamil
2024.07.02	verapamil	6.5	bolus	10	3	20	136.619	verapamil
2024.07.02	verapamil	6.5	bolus	10	1	25	65.169	verapamil
2024.07.02	verapamil	6.5	bolus	10	2	25	168.865	verapamil
2024.07.02	verapamil	6.5	bolus	10	3	25	113.285	verapamil
2024.07.02	verapamil	6.5	bolus	10	1	30	122.629	verapamil
2024.07.02	verapamil	6.5	bolus	10	2	30	143.869	verapamil
2024.07.02	verapamil	6.5	bolus	10	3	30	91.473	verapamil
2024.07.02	verapamil	6.5	bolus	10	1	40	112.05	verapamil
2024.07.02	verapamil	6.5	bolus	10	2	40	111.086	verapamil
2024.07.02	verapamil	6.5	bolus	10	3	40	79.66	verapamil
2024.07.02	verapamil	6.5	bolus	10	1	50	69.722	verapamil
2024.07.02	verapamil	6.5	bolus	10	2	50	117.356	verapamil
2024.07.02	verapamil	6.5	bolus	10	3	50	54.452	verapamil
2024.07.02	verapamil	6.5	bolus	10	1	60	62.463	verapamil
2024.07.02	verapamil	6.5	bolus	10	2	60	84.038	verapamil
2024.07.02	verapamil	6.5	bolus	10	3	60	51.352	verapamil
2024.07.02	verapamil	6.5	cont	10	1	0	9920.563	verapamil
2024.07.02	verapamil	6.5	cont	10	2	0	9927.521	verapamil
2024.07.02	verapamil	6.5	cont	10	3	0	10152.988	verapamil
2024.07.02	verapamil	6.5	cont	10	1	2	9024.419	verapamil
2024.07.02	verapamil	6.5	cont	10	2	2	9148.38	verapamil
2024.07.02	verapamil	6.5	cont	10	3	2	8430.799	verapamil
2024.07.02	verapamil	6.5	cont	10	1	4	8643.601	verapamil
2024.07.02	verapamil	6.5	cont	10	2	4	8908.462	verapamil
2024.07.02	verapamil	6.5	cont	10	3	4	7473.223	verapamil
2024.07.02	verapamil	6.5	cont	10	1	6	7084.916	verapamil
2024.07.02	verapamil	6.5	cont	10	2	6	6935.316	verapamil
2024.07.02	verapamil	6.5	cont	10	3	6	5811.559	verapamil
2024.07.02	verapamil	6.5	cont	10	1	8	4813.57	verapamil
2024.07.02	verapamil	6.5	cont	10	2	8	5521.138	verapamil
2024.07.02	verapamil	6.5	cont	10	3	8	4053.982	verapamil
2024.07.02	verapamil	6.5	cont	10	1	10	4255.12	verapamil
2024.07.02	verapamil	6.5	cont	10	2	10	4085.729	verapamil
2024.07.02	verapamil	6.5	cont	10	3	10	2994.206	verapamil
2024.07.02	verapamil	6.5	cont	10	1	15	1873.391	verapamil
2024.07.02	verapamil	6.5	cont	10	2	15	1707.715	verapamil
2024.07.02	verapamil	6.5	cont	10	3	15	1534.377	verapamil
2024.07.02	verapamil	6.5	cont	10	1	20	1518.137	verapamil
2024.07.02	verapamil	6.5	cont	10	2	20	1127.423	verapamil
2024.07.02	verapamil	6.5	cont	10	3	20	978.862	verapamil
2024.07.02	verapamil	6.5	cont	10	1	25	486.857	verapamil
2024.07.02	verapamil	6.5	cont	10	2	25	838.404	verapamil
2024.07.02	verapamil	6.5	cont	10	3	25	825.103	verapamil
2024.07.02	verapamil	6.5	cont	10	1	30	674.8	verapamil
2024.07.02	verapamil	6.5	cont	10	2	30	661.706	verapamil
2024.07.02	verapamil	6.5	cont	10	3	30	744.828	verapamil
2024.07.02	verapamil	6.5	cont	10	1	40	195.002	verapamil
2024.07.02	verapamil	6.5	cont	10	2	40	445.653	verapamil
2024.07.02	verapamil	6.5	cont	10	3	40	679.2	verapamil
2024.07.02	verapamil	6.5	cont	10	1	50	355.811	verapamil
2024.07.02	verapamil	6.5	cont	10	2	50	373.312	verapamil
2024.07.02	verapamil	6.5	cont	10	3	50	599.385	verapamil
2024.07.02	verapamil	6.5	cont	10	1	60	332.28	verapamil
2024.07.02	verapamil	6.5	cont	10	2	60	339.537	verapamil
2024.07.02	verapamil	6.5	cont	10	3	60	589.511	verapamil
2024.07.02	verapamil	4.5	bolus	10	1	0	10166.338	verapamil
2024.07.02	verapamil	4.5	bolus	10	2	0	10166.338	verapamil
2024.07.02	verapamil	4.5	bolus	10	3	0	10166.338	verapamil
2024.07.02	verapamil	4.5	bolus	10	1	2	8173.693	verapamil
2024.07.02	verapamil	4.5	bolus	10	2	2	7646.043	verapamil
2024.07.02	verapamil	4.5	bolus	10	3	2	7933.322	verapamil
2024.07.02	verapamil	4.5	bolus	10	1	4	7969.384	verapamil
2024.07.02	verapamil	4.5	bolus	10	2	4	7477.279	verapamil
2024.07.02	verapamil	4.5	bolus	10	3	4	8001.658	verapamil
2024.07.02	verapamil	4.5	bolus	10	1	6	7903.986	verapamil
2024.07.02	verapamil	4.5	bolus	10	2	6	7123.68	verapamil
2024.07.02	verapamil	4.5	bolus	10	3	6	7703.583	verapamil
2024.07.02	verapamil	4.5	bolus	10	1	8	8136.924	verapamil
2024.07.02	verapamil	4.5	bolus	10	2	8	6760.803	verapamil
2024.07.02	verapamil	4.5	bolus	10	3	8	7786.535	verapamil
2024.07.02	verapamil	4.5	bolus	10	1	10	7939.051	verapamil
2024.07.02	verapamil	4.5	bolus	10	2	10	7089.816	verapamil
2024.07.02	verapamil	4.5	bolus	10	3	10	7712.091	verapamil
2024.07.02	verapamil	4.5	bolus	10	1	15	7983.211	verapamil
2024.07.02	verapamil	4.5	bolus	10	2	15	6875.799	verapamil
2024.07.02	verapamil	4.5	bolus	10	3	15	7717.172	verapamil
2024.07.02	verapamil	4.5	bolus	10	1	20	7774.102	verapamil
2024.07.02	verapamil	4.5	bolus	10	2	20	7760.679	verapamil
2024.07.02	verapamil	4.5	bolus	10	3	20	6963.74	verapamil
2024.07.02	verapamil	4.5	bolus	10	1	25	7692.249	verapamil
2024.07.02	verapamil	4.5	bolus	10	2	25	6931.872	verapamil
2024.07.02	verapamil	4.5	bolus	10	3	25	7522.409	verapamil
2024.07.02	verapamil	4.5	bolus	10	1	30	7521.447	verapamil
2024.07.02	verapamil	4.5	bolus	10	2	30	6851.489	verapamil
2024.07.02	verapamil	4.5	bolus	10	3	30	7602.271	verapamil
2024.07.02	verapamil	4.5	bolus	10	1	40	7153.975	verapamil
2024.07.02	verapamil	4.5	bolus	10	2	40	6652.155	verapamil
2024.07.02	verapamil	4.5	bolus	10	3	40	7162.63	verapamil
2024.07.02	verapamil	4.5	bolus	10	1	50	7037.999	verapamil
2024.07.02	verapamil	4.5	bolus	10	2	50	6592.732	verapamil
2024.07.02	verapamil	4.5	bolus	10	3	50	7100.347	verapamil
2024.07.02	verapamil	4.5	bolus	10	1	60	6713.954	verapamil
2024.07.02	verapamil	4.5	bolus	10	2	60	6398.285	verapamil
2024.07.02	verapamil	4.5	bolus	10	3	60	7215.854	verapamil
2024.07.02	verapamil	4.5	cont	10	1	0	11779.979	verapamil
2024.07.02	verapamil	4.5	cont	10	2	0	11779.979	verapamil
2024.07.02	verapamil	4.5	cont	10	3	0	11779.979	verapamil
2024.07.02	verapamil	4.5	cont	10	1	2	9629.768	verapamil
2024.07.02	verapamil	4.5	cont	10	2	2	9232.097	verapamil
2024.07.02	verapamil	4.5	cont	10	3	2	9948.188	verapamil
2024.07.02	verapamil	4.5	cont	10	1	4	9603.928	verapamil
2024.07.02	verapamil	4.5	cont	10	2	4	9168.288	verapamil
2024.07.02	verapamil	4.5	cont	10	3	4	9739.271	verapamil
2024.07.02	verapamil	4.5	cont	10	1	6	9535.605	verapamil
2024.07.02	verapamil	4.5	cont	10	2	6	9087.879	verapamil
2024.07.02	verapamil	4.5	cont	10	3	6	9379.379	verapamil
2024.07.02	verapamil	4.5	cont	10	1	8	9630.289	verapamil
2024.07.02	verapamil	4.5	cont	10	2	8	9172.388	verapamil
2024.07.02	verapamil	4.5	cont	10	3	8		verapamil
2024.07.02	verapamil	4.5	cont	10	1	10	9618.035	verapamil
2024.07.02	verapamil	4.5	cont	10	2	10	9152.754	verapamil
2024.07.02	verapamil	4.5	cont	10	3	10	9570.427	verapamil
2024.07.02	verapamil	4.5	cont	10	1	15	9650.554	verapamil
2024.07.02	verapamil	4.5	cont	10	2	15	8934.296	verapamil
2024.07.02	verapamil	4.5	cont	10	3	15	9290.267	verapamil
2024.07.02	verapamil	4.5	cont	10	1	20	9595.454	verapamil
2024.07.02	verapamil	4.5	cont	10	2	20	8944.716	verapamil
2024.07.02	verapamil	4.5	cont	10	3	20		verapamil
2024.07.02	verapamil	4.5	cont	10	1	25	8449.364	verapamil
2024.07.02	verapamil	4.5	cont	10	2	25	8787.563	verapamil
2024.07.02	verapamil	4.5	cont	10	3	25		verapamil
2024.07.02	verapamil	4.5	cont	10	1	30	9615.468	verapamil
2024.07.02	verapamil	4.5	cont	10	2	30	8401.485	verapamil
2024.07.02	verapamil	4.5	cont	10	3	30	8054.675	verapamil
2024.07.02	verapamil	4.5	cont	10	1	40	9423.066	verapamil
2024.07.02	verapamil	4.5	cont	10	2	40	8707.685	verapamil
2024.07.02	verapamil	4.5	cont	10	3	40		verapamil
2024.07.02	verapamil	4.5	cont	10	1	50	8878.274	verapamil
2024.07.02	verapamil	4.5	cont	10	2	50	8872.644	verapamil
2024.07.02	verapamil	4.5	cont	10	3	50	9160.313	verapamil
2024.07.02	verapamil	4.5	cont	10	1	60	8897.971	verapamil
2024.07.02	verapamil	4.5	cont	10	2	60	8603.718	verapamil
2024.07.02	verapamil	4.5	cont	10	3	60	8975.345	verapamil
2024.07.02	verapamil	2.7	bolus	10	1	0	10166.338	verapamil
2024.07.02	verapamil	2.7	bolus	10	2	0	10166.338	verapamil
2024.07.02	verapamil	2.7	bolus	10	3	0	10166.338	verapamil
2024.07.02	verapamil	2.7	bolus	10	1	2	5467.388	verapamil
2024.07.02	verapamil	2.7	bolus	10	2	2	9374.971	verapamil
2024.07.02	verapamil	2.7	bolus	10	3	2	8380.883	verapamil
2024.07.02	verapamil	2.7	bolus	10	1	4	5582.066	verapamil
2024.07.02	verapamil	2.7	bolus	10	2	4	9207.809	verapamil
2024.07.02	verapamil	2.7	bolus	10	3	4	8739.982	verapamil
2024.07.02	verapamil	2.7	bolus	10	1	6	5791.617	verapamil
2024.07.02	verapamil	2.7	bolus	10	2	6	9161.278	verapamil
2024.07.02	verapamil	2.7	bolus	10	3	6	8717.147	verapamil
2024.07.02	verapamil	2.7	bolus	10	1	8	5891.245	verapamil
2024.07.02	verapamil	2.7	bolus	10	2	8	8751.207	verapamil
2024.07.02	verapamil	2.7	bolus	10	3	8	8708.165	verapamil
2024.07.02	verapamil	2.7	bolus	10	1	10	5975.943	verapamil
2024.07.02	verapamil	2.7	bolus	10	2	10	9304.31	verapamil
2024.07.02	verapamil	2.7	bolus	10	3	10	8798.424	verapamil
2024.07.02	verapamil	2.7	bolus	10	1	15	6111.085	verapamil
2024.07.02	verapamil	2.7	bolus	10	2	15	9235.646	verapamil
2024.07.02	verapamil	2.7	bolus	10	3	15	8758.42	verapamil
2024.07.02	verapamil	2.7	bolus	10	1	20	6035.443	verapamil
2024.07.02	verapamil	2.7	bolus	10	2	20	9411.219	verapamil
2024.07.02	verapamil	2.7	bolus	10	3	20	8680.814	verapamil
2024.07.02	verapamil	2.7	bolus	10	1	25	5758.453	verapamil
2024.07.02	verapamil	2.7	bolus	10	2	25	9339.492	verapamil
2024.07.02	verapamil	2.7	bolus	10	3	25	8489.375	verapamil
2024.07.02	verapamil	2.7	bolus	10	1	30	5844.405	verapamil
2024.07.02	verapamil	2.7	bolus	10	2	30	9321.483	verapamil
2024.07.02	verapamil	2.7	bolus	10	3	30	8745.883	verapamil
2024.07.02	verapamil	2.7	bolus	10	1	40	5771.669	verapamil
2024.07.02	verapamil	2.7	bolus	10	2	40	8969.028	verapamil
2024.07.02	verapamil	2.7	bolus	10	3	40	8893.75	verapamil
2024.07.02	verapamil	2.7	bolus	10	1	50	5657.293	verapamil
2024.07.02	verapamil	2.7	bolus	10	2	50	9354.423	verapamil
2024.07.02	verapamil	2.7	bolus	10	3	50	8682.252	verapamil
2024.07.02	verapamil	2.7	bolus	10	1	60	5602.352	verapamil
2024.07.02	verapamil	2.7	bolus	10	2	60	9375.018	verapamil
2024.07.02	verapamil	2.7	bolus	10	3	60	8634.958	verapamil
2024.07.02	verapamil	2.7	cont	10	1	0	11779.979	verapamil
2024.07.02	verapamil	2.7	cont	10	2	0	11779.979	verapamil
2024.07.02	verapamil	2.7	cont	10	3	0	11779.979	verapamil
2024.07.02	verapamil	2.7	cont	10	1	2	10083.557	verapamil
2024.07.02	verapamil	2.7	cont	10	2	2	10189.125	verapamil
2024.07.02	verapamil	2.7	cont	10	3	2	8527.988	verapamil
2024.07.02	verapamil	2.7	cont	10	1	4	9899.252	verapamil
2024.07.02	verapamil	2.7	cont	10	2	4	9188.7	verapamil
2024.07.02	verapamil	2.7	cont	10	3	4	9826.244	verapamil
2024.07.02	verapamil	2.7	cont	10	1	6	10199.979	verapamil
2024.07.02	verapamil	2.7	cont	10	2	6	9953.856	verapamil
2024.07.02	verapamil	2.7	cont	10	3	6		verapamil
2024.07.02	verapamil	2.7	cont	10	1	8	10115.646	verapamil
2024.07.02	verapamil	2.7	cont	10	2	8	7632.455	verapamil
2024.07.02	verapamil	2.7	cont	10	3	8		verapamil
2024.07.02	verapamil	2.7	cont	10	1	10	9956.103	verapamil
2024.07.02	verapamil	2.7	cont	10	2	10		verapamil
2024.07.02	verapamil	2.7	cont	10	3	10	9687.111	verapamil
2024.07.02	verapamil	2.7	cont	10	1	15	10385.853	verapamil
2024.07.02	verapamil	2.7	cont	10	2	15	10010.169	verapamil
2024.07.02	verapamil	2.7	cont	10	3	15	9588.892	verapamil
2024.07.02	verapamil	2.7	cont	10	1	20	9958.381	verapamil
2024.07.02	verapamil	2.7	cont	10	2	20	9292.561	verapamil
2024.07.02	verapamil	2.7	cont	10	3	20	9380.883	verapamil
2024.07.02	verapamil	2.7	cont	10	1	25	9955.046	verapamil
2024.07.02	verapamil	2.7	cont	10	2	25	9624.544	verapamil
2024.07.02	verapamil	2.7	cont	10	3	25	9234.44	verapamil
2024.07.02	verapamil	2.7	cont	10	1	30	9881.354	verapamil
2024.07.02	verapamil	2.7	cont	10	2	30		verapamil
2024.07.02	verapamil	2.7	cont	10	3	30	9164.976	verapamil
2024.07.02	verapamil	2.7	cont	10	1	40	9958.02	verapamil
2024.07.02	verapamil	2.7	cont	10	2	40	9762.025	verapamil
2024.07.02	verapamil	2.7	cont	10	3	40		verapamil
2024.07.02	verapamil	2.7	cont	10	1	50	8539.088	verapamil
2024.07.02	verapamil	2.7	cont	10	2	50		verapamil
2024.07.02	verapamil	2.7	cont	10	3	50	9066.447	verapamil
2024.07.02	verapamil	2.7	cont	10	1	60		verapamil
2024.07.02	verapamil	2.7	cont	10	2	60	9380.564	verapamil
2024.07.02	verapamil	2.7	cont	10	3	60	9250.268	verapamil
2024.05.17	verapamil	6.5	bolus	1	1	2	674.283	196
2024.05.17	verapamil	6.5	bolus	1	1	2	1458.968	291
2024.05.17	verapamil	6.5	bolus	1	1	2	2328.815	441
2024.05.17	verapamil	6.5	bolus	1	1	2	1118.281	455
2024.05.17	verapamil	6.5	bolus	1	1	2	348.25	322
2024.05.17	verapamil	6.5	bolus	1	1	4	653.583	196
2024.05.17	verapamil	6.5	bolus	1	1	4	1334.118	291
2024.05.17	verapamil	6.5	bolus	1	1	4	2093.74	441
2024.05.17	verapamil	6.5	bolus	1	1	4	1616.392	455
2024.05.17	verapamil	6.5	bolus	1	1	4	305.633	322
2024.05.17	verapamil	6.5	bolus	1	1	6	723.249	196
2024.05.17	verapamil	6.5	bolus	1	1	6	1369.477	291
2024.05.17	verapamil	6.5	bolus	1	1	6	2473.81	441
2024.05.17	verapamil	6.5	bolus	1	1	6	1037.039	455
2024.05.17	verapamil	6.5	bolus	1	1	6	332.408	322
2024.05.17	verapamil	6.5	bolus	1	1	8	747.366	196
2024.05.17	verapamil	6.5	bolus	1	1	8	1411.65	291
2024.05.17	verapamil	6.5	bolus	1	1	8	2473.987	441
2024.05.17	verapamil	6.5	bolus	1	1	8	859.116	455
2024.05.17	verapamil	6.5	bolus	1	1	8	335.6	322
2024.05.17	verapamil	6.5	bolus	1	1	10	769.833	196
2024.05.17	verapamil	6.5	bolus	1	1	10	1461.792	291
2024.05.17	verapamil	6.5	bolus	1	1	10	2487.72	441
2024.05.17	verapamil	6.5	bolus	1	1	10	719.726	455
2024.05.17	verapamil	6.5	bolus	1	1	10	346.2	322
2024.05.17	verapamil	6.5	bolus	1	1	15	777.916	196
2024.05.17	verapamil	6.5	bolus	1	1	15	1541.41	291
2024.05.17	verapamil	6.5	bolus	1	1	15	2607.675	441
2024.05.17	verapamil	6.5	bolus	1	1	15	345.507	455
2024.05.17	verapamil	6.5	bolus	1	1	15	365.808	322
2024.05.17	verapamil	6.5	bolus	1	1	20	750.358	196
2024.05.17	verapamil	6.5	bolus	1	1	20	1672.202	291
2024.05.17	verapamil	6.5	bolus	1	1	20	2107.547	441
2024.05.17	verapamil	6.5	bolus	1	1	20	61.869	455
2024.05.17	verapamil	6.5	bolus	1	1	20	373.075	322
2024.05.17	verapamil	6.5	bolus	1	1	25	791.25	196
2024.05.17	verapamil	6.5	bolus	1	1	25	1759.459	291
2024.05.17	verapamil	6.5	bolus	1	1	25	2387.391	441
2024.05.17	verapamil	6.5	bolus	1	1	25	81.656	455
2024.05.17	verapamil	6.5	bolus	1	1	25	399.675	322
2024.05.17	verapamil	6.5	bolus	1	1	30	788.616	196
2024.05.17	verapamil	6.5	bolus	1	1	30	1711.209	291
2024.05.17	verapamil	6.5	bolus	1	1	30	2364.53	441
2024.05.17	verapamil	6.5	bolus	1	1	30	111.314	455
2024.05.17	verapamil	6.5	bolus	1	1	30	392.366	322
2024.05.17	verapamil	6.5	bolus	1	1	40	799.366	196
2024.05.17	verapamil	6.5	bolus	1	1	40	1708.951	291
2024.05.17	verapamil	6.5	bolus	1	1	40	2413.463	441
2024.05.17	verapamil	6.5	bolus	1	1	40	100.555	455
2024.05.17	verapamil	6.5	bolus	1	1	40	391.066	322
2024.05.17	verapamil	6.5	bolus	1	1	50	809.299	196
2024.05.17	verapamil	6.5	bolus	1	1	50	1636.41	291
2024.05.17	verapamil	6.5	bolus	1	1	50	2442.427	441
2024.05.17	verapamil	6.5	bolus	1	1	50	92.096	455
2024.05.17	verapamil	6.5	bolus	1	1	50	385.025	322
2024.05.17	verapamil	6.5	bolus	1	1	60	771.858	196
2024.05.17	verapamil	6.5	bolus	1	1	60	1848.786	291
2024.05.17	verapamil	6.5	bolus	1	1	60	2108.815	441
2024.05.17	verapamil	6.5	bolus	1	1	60		455
2024.05.17	verapamil	6.5	bolus	1	1	60	401.683	322
2024.05.17	verapamil	6.5	bolus	5	1	2	645.191	196
2024.05.17	verapamil	6.5	bolus	5	1	2	1338.385	291
2024.05.17	verapamil	6.5	bolus	5	1	2	2158.713	441
2024.05.17	verapamil	6.5	bolus	5	1	2	1558.454	455
2024.05.17	verapamil	6.5	bolus	5	1	2	289.183	322
2024.05.17	verapamil	6.5	bolus	5	1	4	639.116	196
2024.05.17	verapamil	6.5	bolus	5	1	4	1234.275	291
2024.05.17	verapamil	6.5	bolus	5	1	4	2035.435	441
2024.05.17	verapamil	6.5	bolus	5	1	4	2081.45	455
2024.05.17	verapamil	6.5	bolus	5	1	4	259.825	322
2024.05.17	verapamil	6.5	bolus	5	1	6	614.541	196
2024.05.17	verapamil	6.5	bolus	5	1	6	1178.167	291
2024.05.17	verapamil	6.5	bolus	5	1	6	2016.903	441
2024.05.17	verapamil	6.5	bolus	5	1	6	2290.365	455
2024.05.17	verapamil	6.5	bolus	5	1	6	235.116	322
2024.05.17	verapamil	6.5	bolus	5	1	8	650.664	196
2024.05.17	verapamil	6.5	bolus	5	1	8	1203.534	291
2024.05.17	verapamil	6.5	bolus	5	1	8	2066.307	441
2024.05.17	verapamil	6.5	bolus	5	1	8	1987.462	455
2024.05.17	verapamil	6.5	bolus	5	1	8	236.258	322
2024.05.17	verapamil	6.5	bolus	5	1	10	717.783	196
2024.05.17	verapamil	6.5	bolus	5	1	10	1365.983	291
2024.05.17	verapamil	6.5	bolus	5	1	10	2376.847	441
2024.05.17	verapamil	6.5	bolus	5	1	10	1101.861	455
2024.05.17	verapamil	6.5	bolus	5	1	10	279.083	322
2024.05.17	verapamil	6.5	bolus	5	1	15	725.4	196
2024.05.17	verapamil	6.5	bolus	5	1	15	1608.167	291
2024.05.17	verapamil	6.5	bolus	5	1	15	2390.3	441
2024.05.17	verapamil	6.5	bolus	5	1	15	481.75	455
2024.05.17	verapamil	6.5	bolus	5	1	15	302.45	322
2024.05.17	verapamil	6.5	bolus	5	1	20	711.699	196
2024.05.17	verapamil	6.5	bolus	5	1	20	1338.65	291
2024.05.17	verapamil	6.5	bolus	5	1	20	2253.821	441
2024.05.17	verapamil	6.5	bolus	5	1	20	1275.886	455
2024.05.17	verapamil	6.5	bolus	5	1	20	271.266	322
2024.05.17	verapamil	6.5	bolus	5	1	25	756.566	196
2024.05.17	verapamil	6.5	bolus	5	1	25	1377.718	291
2024.05.17	verapamil	6.5	bolus	5	1	25	2186.575	441
2024.05.17	verapamil	6.5	bolus	5	1	25	1185.177	455
2024.05.17	verapamil	6.5	bolus	5	1	25	278.416	322
2024.05.17	verapamil	6.5	bolus	5	1	30	787.133	196
2024.05.17	verapamil	6.5	bolus	5	1	30	1427.501	291
2024.05.17	verapamil	6.5	bolus	5	1	30	2242.643	441
2024.05.17	verapamil	6.5	bolus	5	1	30	970.601	455
2024.05.17	verapamil	6.5	bolus	5	1	30	289.616	322
2024.05.17	verapamil	6.5	bolus	5	1	40	843.883	196
2024.05.17	verapamil	6.5	bolus	5	1	40	1587.26	291
2024.05.17	verapamil	6.5	bolus	5	1	40	2407.079	441
2024.05.17	verapamil	6.5	bolus	5	1	40	298.261	455
2024.05.17	verapamil	6.5	bolus	5	1	40	318.316	322
2024.05.17	verapamil	6.5	bolus	5	1	50	830.816	196
2024.05.17	verapamil	6.5	bolus	5	1	50	1646.552	291
2024.05.17	verapamil	6.5	bolus	5	1	50	2377.076	441
2024.05.17	verapamil	6.5	bolus	5	1	50	149.067	455
2024.05.17	verapamil	6.5	bolus	5	1	50	327.483	322
2024.05.17	verapamil	6.5	bolus	5	1	60	846.983	196
2024.05.17	verapamil	6.5	bolus	5	1	60	1681.136	291
2024.05.17	verapamil	6.5	bolus	5	1	60	2334.123	441
2024.05.17	verapamil	6.5	bolus	5	1	60	96.688	455
2024.05.17	verapamil	6.5	bolus	5	1	60	328.7	322
2024.05.17	verapamil	6.5	bolus	10	1	2	706.754	196
2024.05.17	verapamil	6.5	bolus	10	1	2	1373.251	291
2024.05.17	verapamil	6.5	bolus	10	1	2	2405.517	441
2024.05.17	verapamil	6.5	bolus	10	1	2	1545.414	455
2024.05.17	verapamil	6.5	bolus	10	1	2	359.583	322
2024.05.17	verapamil	6.5	bolus	10	1	4	774.516	196
2024.05.17	verapamil	6.5	bolus	10	1	4	1584.951	291
2024.05.17	verapamil	6.5	bolus	10	1	4	2585.119	441
2024.05.17	verapamil	6.5	bolus	10	1	4	692.596	455
2024.05.17	verapamil	6.5	bolus	10	1	4	411.248	322
2024.05.17	verapamil	6.5	bolus	10	1	6	702.284	196
2024.05.17	verapamil	6.5	bolus	10	1	6	1952.951	291
2024.05.17	verapamil	6.5	bolus	10	1	6	2290.834	441
2024.05.17	verapamil	6.5	bolus	10	1	6	41.948	455
2024.05.17	verapamil	6.5	bolus	10	1	6	481.466	322
2024.05.17	verapamil	6.5	bolus	10	1	8	782.638	196
2024.05.17	verapamil	6.5	bolus	10	1	8	1627.451	291
2024.05.17	verapamil	6.5	bolus	10	1	8	2642.79	441
2024.05.17	verapamil	6.5	bolus	10	1	8	218.582	455
2024.05.17	verapamil	6.5	bolus	10	1	8	421.733	322
2024.05.17	verapamil	6.5	bolus	10	1	10	776.449	196
2024.05.17	verapamil	6.5	bolus	10	1	10	1731.827	291
2024.05.17	verapamil	6.5	bolus	10	1	10	2639.207	441
2024.05.17	verapamil	6.5	bolus	10	1	10	137.878	455
2024.05.17	verapamil	6.5	bolus	10	1	10	418.575	322
2024.05.17	verapamil	6.5	bolus	10	1	15	782.649	196
2024.05.17	verapamil	6.5	bolus	10	1	15	1638.635	291
2024.05.17	verapamil	6.5	bolus	10	1	15	2622.083	441
2024.05.17	verapamil	6.5	bolus	10	1	15	211.236	455
2024.05.17	verapamil	6.5	bolus	10	1	15	414.75	322
2024.05.17	verapamil	6.5	bolus	10	1	20	791.333	196
2024.05.17	verapamil	6.5	bolus	10	1	20	1606.442	291
2024.05.17	verapamil	6.5	bolus	10	1	20	2690.363	441
2024.05.17	verapamil	6.5	bolus	10	1	20	170.403	455
2024.05.17	verapamil	6.5	bolus	10	1	20	426.05	322
2024.05.17	verapamil	6.5	bolus	10	1	25	732.891	196
2024.05.17	verapamil	6.5	bolus	10	1	25	1800.986	291
2024.05.17	verapamil	6.5	bolus	10	1	25	2370.621	441
2024.05.17	verapamil	6.5	bolus	10	1	25	65.169	455
2024.05.17	verapamil	6.5	bolus	10	1	25	436.483	322
2024.05.17	verapamil	6.5	bolus	10	1	30	752.758	196
2024.05.17	verapamil	6.5	bolus	10	1	30	1667.451	291
2024.05.17	verapamil	6.5	bolus	10	1	30	2664.36	441
2024.05.17	verapamil	6.5	bolus	10	1	30	122.629	455
2024.05.17	verapamil	6.5	bolus	10	1	30	427.666	322
2024.05.17	verapamil	6.5	bolus	10	1	40	779.158	196
2024.05.17	verapamil	6.5	bolus	10	1	40	1693.459	291
2024.05.17	verapamil	6.5	bolus	10	1	40	2685.262	441
2024.05.17	verapamil	6.5	bolus	10	1	40	112.05	455
2024.05.17	verapamil	6.5	bolus	10	1	40	438.116	322
2024.05.17	verapamil	6.5	bolus	10	1	50	785.274	196
2024.05.17	verapamil	6.5	bolus	10	1	50	1817.701	291
2024.05.17	verapamil	6.5	bolus	10	1	50	2595.788	441
2024.05.17	verapamil	6.5	bolus	10	1	50	69.722	455
2024.05.17	verapamil	6.5	bolus	10	1	50	451.55	322
2024.05.17	verapamil	6.5	bolus	10	1	60	762.324	196
2024.05.17	verapamil	6.5	bolus	10	1	60	1832.718	291
2024.05.17	verapamil	6.5	bolus	10	1	60	2278.826	441
2024.05.17	verapamil	6.5	bolus	10	1	60	62.463	455
2024.05.17	verapamil	6.5	bolus	10	1	60	444.816	322
2024.05.17	verapamil	6.5	cont	1	1	2	122.783	196
2024.05.17	verapamil	6.5	cont	1	1	2	187.183	291
2024.05.17	verapamil	6.5	cont	1	1	2	73.974	441
2024.05.17	verapamil	6.5	cont	1	1	2	8486.956	455
2024.05.17	verapamil	6.5	cont	1	1	2	56.233	322
2024.05.17	verapamil	6.5	cont	1	1	4	284.847	196
2024.05.17	verapamil	6.5	cont	1	1	4	533.217	291
2024.05.17	verapamil	6.5	cont	1	1	4	359.13	441
2024.05.17	verapamil	6.5	cont	1	1	4	7275.116	455
2024.05.17	verapamil	6.5	cont	1	1	4	195.166	322
2024.05.17	verapamil	6.5	cont	1	1	6	402.832	196
2024.05.17	verapamil	6.5	cont	1	1	6	839.834	291
2024.05.17	verapamil	6.5	cont	1	1	6	875.637	441
2024.05.17	verapamil	6.5	cont	1	1	6	5877.343	455
2024.05.17	verapamil	6.5	cont	1	1	6	193.091	322
2024.05.17	verapamil	6.5	cont	1	1	8	412.508	196
2024.05.17	verapamil	6.5	cont	1	1	8	967.934	291
2024.05.17	verapamil	6.5	cont	1	1	8	1513.716	441
2024.05.17	verapamil	6.5	cont	1	1	8	4587.278	455
2024.05.17	verapamil	6.5	cont	1	1	8	227.216	322
2024.05.17	verapamil	6.5	cont	1	1	10	522.268	196
2024.05.17	verapamil	6.5	cont	1	1	10	1118.618	291
2024.05.17	verapamil	6.5	cont	1	1	10	1503.625	441
2024.05.17	verapamil	6.5	cont	1	1	10	3955.648	455
2024.05.17	verapamil	6.5	cont	1	1	10	296.95	322
2024.05.17	verapamil	6.5	cont	1	1	15	696.944	196
2024.05.17	verapamil	6.5	cont	1	1	15	1525.985	291
2024.05.17	verapamil	6.5	cont	1	1	15	2066.05	441
2024.05.17	verapamil	6.5	cont	1	1	15	2163.843	455
2024.05.17	verapamil	6.5	cont	1	1	15	370.458	322
2024.05.17	verapamil	6.5	cont	1	1	20	755.858	196
2024.05.17	verapamil	6.5	cont	1	1	20	1613.185	291
2024.05.17	verapamil	6.5	cont	1	1	20	2421.083	441
2024.05.17	verapamil	6.5	cont	1	1	20	1154.976	455
2024.05.17	verapamil	6.5	cont	1	1	20	372.033	322
2024.05.17	verapamil	6.5	cont	1	1	25	767.066	196
2024.05.17	verapamil	6.5	cont	1	1	25	1550.361	291
2024.05.17	verapamil	6.5	cont	1	1	25	2706.458	441
2024.05.17	verapamil	6.5	cont	1	1	25	765.33	455
2024.05.17	verapamil	6.5	cont	1	1	25	381.241	322
2024.05.17	verapamil	6.5	cont	1	1	30	806.825	196
2024.05.17	verapamil	6.5	cont	1	1	30	1810.01	291
2024.05.17	verapamil	6.5	cont	1	1	30	2580.888	441
2024.05.17	verapamil	6.5	cont	1	1	30	141.728	455
2024.05.17	verapamil	6.5	cont	1	1	30	399.6	322
2024.05.17	verapamil	6.5	cont	1	1	40	832.553	196
2024.05.17	verapamil	6.5	cont	1	1	40	1642.745	291
2024.05.17	verapamil	6.5	cont	1	1	40	2752.522	441
2024.05.17	verapamil	6.5	cont	1	1	40	355.652	455
2024.05.17	verapamil	6.5	cont	1	1	40	379.483	322
2024.05.17	verapamil	6.5	cont	1	1	50	841.453	196
2024.05.17	verapamil	6.5	cont	1	1	50	1676.977	291
2024.05.17	verapamil	6.5	cont	1	1	50	2777.886	441
2024.05.17	verapamil	6.5	cont	1	1	50	271.722	455
2024.05.17	verapamil	6.5	cont	1	1	50	393.22	322
2024.05.17	verapamil	6.5	cont	1	1	60	815.943	196
2024.05.17	verapamil	6.5	cont	1	1	60	1704.303	291
2024.05.17	verapamil	6.5	cont	1	1	60	2747.541	441
2024.05.17	verapamil	6.5	cont	1	1	60	331.754	455
2024.05.17	verapamil	6.5	cont	1	1	60	388.908	322
2024.05.17	verapamil	6.5	cont	5	1	2	166.25	196
2024.05.17	verapamil	6.5	cont	5	1	2	271.166	291
2024.05.17	verapamil	6.5	cont	5	1	2	94.902	441
2024.05.17	verapamil	6.5	cont	5	1	2	7136.67	455
2024.05.17	verapamil	6.5	cont	5	1	2	90.892	322
2024.05.17	verapamil	6.5	cont	5	1	4	268.2	196
2024.05.17	verapamil	6.5	cont	5	1	4	509.678	291
2024.05.17	verapamil	6.5	cont	5	1	4	422.825	441
2024.05.17	verapamil	6.5	cont	5	1	4	5924.252	455
2024.05.17	verapamil	6.5	cont	5	1	4	137.317	322
2024.05.17	verapamil	6.5	cont	5	1	6	384.69	196
2024.05.17	verapamil	6.5	cont	5	1	6	717.94	291
2024.05.17	verapamil	6.5	cont	5	1	6	489.29	441
2024.05.17	verapamil	6.5	cont	5	1	6	5203.7	455
2024.05.17	verapamil	6.5	cont	5	1	6	160.01	322
2024.05.17	verapamil	6.5	cont	5	1	8	457.34	196
2024.05.17	verapamil	6.5	cont	5	1	8	769.961	291
2024.05.17	verapamil	6.5	cont	5	1	8	1104.134	441
2024.05.17	verapamil	6.5	cont	5	1	8	4033.792	455
2024.05.17	verapamil	6.5	cont	5	1	8	244.808	322
2024.05.17	verapamil	6.5	cont	5	1	10	480.466	196
2024.05.17	verapamil	6.5	cont	5	1	10	1112.617	291
2024.05.17	verapamil	6.5	cont	5	1	10	1682.704	441
2024.05.17	verapamil	6.5	cont	5	1	10	2997.393	455
2024.05.17	verapamil	6.5	cont	5	1	10	238.633	322
2024.05.17	verapamil	6.5	cont	5	1	15	649.316	196
2024.05.17	verapamil	6.5	cont	5	1	15	1483.543	291
2024.05.17	verapamil	6.5	cont	5	1	15	2341.492	441
2024.05.17	verapamil	6.5	cont	5	1	15	943.365	455
2024.05.17	verapamil	6.5	cont	5	1	15	355.716	322
2024.05.17	verapamil	6.5	cont	5	1	20	639.05	196
2024.05.17	verapamil	6.5	cont	5	1	20	1489.535	291
2024.05.17	verapamil	6.5	cont	5	1	20	2349.972	441
2024.05.17	verapamil	6.5	cont	5	1	20	978.33	455
2024.05.17	verapamil	6.5	cont	5	1	20	329.333	322
2024.05.17	verapamil	6.5	cont	5	1	25	666.416	196
2024.05.17	verapamil	6.5	cont	5	1	25	1465.352	291
2024.05.17	verapamil	6.5	cont	5	1	25	2427.213	441
2024.05.17	verapamil	6.5	cont	5	1	25	785.163	455
2024.05.17	verapamil	6.5	cont	5	1	25	335.283	322
2024.05.17	verapamil	6.5	cont	5	1	30	697.249	196
2024.05.17	verapamil	6.5	cont	5	1	30	1423.586	291
2024.05.17	verapamil	6.5	cont	5	1	30	2433.883	441
2024.05.17	verapamil	6.5	cont	5	1	30	572.538	455
2024.05.17	verapamil	6.5	cont	5	1	30	331.466	322
2024.05.17	verapamil	6.5	cont	5	1	40	717.516	196
2024.05.17	verapamil	6.5	cont	5	1	40	1460.093	291
2024.05.17	verapamil	6.5	cont	5	1	40	2458.667	441
2024.05.17	verapamil	6.5	cont	5	1	40	378.809	455
2024.05.17	verapamil	6.5	cont	5	1	40	335.933	322
2024.05.17	verapamil	6.5	cont	5	1	50	687.2	196
2024.05.17	verapamil	6.5	cont	5	1	50	1718.511	291
2024.05.17	verapamil	6.5	cont	5	1	50	2255.278	441
2024.05.17	verapamil	6.5	cont	5	1	50	72.936	455
2024.05.17	verapamil	6.5	cont	5	1	50	366.516	322
2024.05.17	verapamil	6.5	cont	5	1	60	700.832	196
2024.05.17	verapamil	6.5	cont	5	1	60	1766.887	291
2024.05.17	verapamil	6.5	cont	5	1	60	2119.045	441
2024.05.17	verapamil	6.5	cont	5	1	60	53.317	455
2024.05.17	verapamil	6.5	cont	5	1	60	368.133	322
2024.05.17	verapamil	6.5	cont	10	1	2	48.783	196
2024.05.17	verapamil	6.5	cont	10	1	2	102.892	291
2024.05.17	verapamil	6.5	cont	10	1	2	85.576	441
2024.05.17	verapamil	6.5	cont	10	1	2	9024.419	455
2024.05.17	verapamil	6.5	cont	10	1	2	23.492	322
2024.05.17	verapamil	6.5	cont	10	1	4	93.233	196
2024.05.17	verapamil	6.5	cont	10	1	4	209.2	291
2024.05.17	verapamil	6.5	cont	10	1	4	111.101	441
2024.05.17	verapamil	6.5	cont	10	1	4	8643.601	455
2024.05.17	verapamil	6.5	cont	10	1	4	44.783	322
2024.05.17	verapamil	6.5	cont	10	1	6	287.898	196
2024.05.17	verapamil	6.5	cont	10	1	6	517.415	291
2024.05.17	verapamil	6.5	cont	10	1	6	324.011	441
2024.05.17	verapamil	6.5	cont	10	1	6	7084.916	455
2024.05.17	verapamil	6.5	cont	10	1	6	140.566	322
2024.05.17	verapamil	6.5	cont	10	1	8	423.389	196
2024.05.17	verapamil	6.5	cont	10	1	8	787.424	291
2024.05.17	verapamil	6.5	cont	10	1	8	1388.961	441
2024.05.17	verapamil	6.5	cont	10	1	8	4813.57	455
2024.05.17	verapamil	6.5	cont	10	1	8	226.683	322
2024.05.17	verapamil	6.5	cont	10	1	10	535.091	196
2024.05.17	verapamil	6.5	cont	10	1	10	960.167	291
2024.05.17	verapamil	6.5	cont	10	1	10	1503.993	441
2024.05.17	verapamil	6.5	cont	10	1	10	4255.12	455
2024.05.17	verapamil	6.5	cont	10	1	10	248.1	322
2024.05.17	verapamil	6.5	cont	10	1	15	650.216	196
2024.05.17	verapamil	6.5	cont	10	1	15	1337.476	291
2024.05.17	verapamil	6.5	cont	10	1	15	2405.002	441
2024.05.17	verapamil	6.5	cont	10	1	15	1873.391	455
2024.05.17	verapamil	6.5	cont	10	1	15	335.816	322
2024.05.17	verapamil	6.5	cont	10	1	20	701.599	196
2024.05.17	verapamil	6.5	cont	10	1	20	1361.643	291
2024.05.17	verapamil	6.5	cont	10	1	20	2483.466	441
2024.05.17	verapamil	6.5	cont	10	1	20	1518.137	455
2024.05.17	verapamil	6.5	cont	10	1	20	333	322
2024.05.17	verapamil	6.5	cont	10	1	25	809.149	196
2024.05.17	verapamil	6.5	cont	10	1	25	1633.528	291
2024.05.17	verapamil	6.5	cont	10	1	25	2599.388	441
2024.05.17	verapamil	6.5	cont	10	1	25	486.857	455
2024.05.17	verapamil	6.5	cont	10	1	25	390.35	322
2024.05.17	verapamil	6.5	cont	10	1	30	787.449	196
2024.05.17	verapamil	6.5	cont	10	1	30	1498.393	291
2024.05.17	verapamil	6.5	cont	10	1	30	2718.825	441
2024.05.17	verapamil	6.5	cont	10	1	30	674.8	455
2024.05.17	verapamil	6.5	cont	10	1	30	362.866	322
2024.05.17	verapamil	6.5	cont	10	1	40	786.733	196
2024.05.17	verapamil	6.5	cont	10	1	40	1726.636	291
2024.05.17	verapamil	6.5	cont	10	1	40	2648.43	441
2024.05.17	verapamil	6.5	cont	10	1	40	195.002	455
2024.05.17	verapamil	6.5	cont	10	1	40	392.9	322
2024.05.17	verapamil	6.5	cont	10	1	50	820.133	196
2024.05.17	verapamil	6.5	cont	10	1	50	1611.311	291
2024.05.17	verapamil	6.5	cont	10	1	50	2677.259	441
2024.05.17	verapamil	6.5	cont	10	1	50	355.811	455
2024.05.17	verapamil	6.5	cont	10	1	50	382.183	322
2024.05.17	verapamil	6.5	cont	10	1	60	827.898	196
2024.05.17	verapamil	6.5	cont	10	1	60	1640.87	291
2024.05.17	verapamil	6.5	cont	10	1	60	2645.215	441
2024.05.17	verapamil	6.5	cont	10	1	60	332.28	455
2024.05.17	verapamil	6.5	cont	10	1	60	383.216	322
2024.07.02	verapamil	6.5	bolus	10	1	2	706.754	196
2024.07.02	verapamil	6.5	bolus	10	1	2	1373.251	291
2024.07.02	verapamil	6.5	bolus	10	1	2	979.582
2024.07.02	verapamil	6.5	bolus	10	1	2	2405.517	441
2024.07.02	verapamil	6.5	bolus	10	1	2	1545.414	455
2024.07.02	verapamil	6.5	bolus	10	1	2	359.583	322
2024.07.02	verapamil	6.5	bolus	10	2	2	799.483	196
2024.07.02	verapamil	6.5	bolus	10	2	2	1185.835	291
2024.07.02	verapamil	6.5	bolus	10	2	2	1027.34
2024.07.02	verapamil	6.5	bolus	10	2	2	2545.495	441
2024.07.02	verapamil	6.5	bolus	10	2	2	999.82	455
2024.07.02	verapamil	6.5	bolus	10	2	2	375.033	322
2024.07.02	verapamil	6.5	bolus	10	3	2	824.547	196
2024.07.02	verapamil	6.5	bolus	10	3	2	1292.829	291
2024.07.02	verapamil	6.5	bolus	10	3	2	1128.132
2024.07.02	verapamil	6.5	bolus	10	3	2	2751.358	441
2024.07.02	verapamil	6.5	bolus	10	3	2	711.946	455
2024.07.02	verapamil	6.5	bolus	10	3	2	384.166	322
2024.07.02	verapamil	6.5	bolus	10	1	4	774.516	196
2024.07.02	verapamil	6.5	bolus	10	1	4	1584.951	291
2024.07.02	verapamil	6.5	bolus	10	1	4	1409.107
2024.07.02	verapamil	6.5	bolus	10	1	4	2585.119	441
2024.07.02	verapamil	6.5	bolus	10	1	4	692.596	455
2024.07.02	verapamil	6.5	bolus	10	1	4	411.248	322
2024.07.02	verapamil	6.5	bolus	10	2	4	751.933	196
2024.07.02	verapamil	6.5	bolus	10	2	4	1090.253	291
2024.07.02	verapamil	6.5	bolus	10	2	4	811.374
2024.07.02	verapamil	6.5	bolus	10	2	4	2254.228	441
2024.07.02	verapamil	6.5	bolus	10	2	4	604.775	455
2024.07.02	verapamil	6.5	bolus	10	2	4	313.875	322
2024.07.02	verapamil	6.5	bolus	10	3	4	858.149	196
2024.07.02	verapamil	6.5	bolus	10	3	4	1393.637	291
2024.07.02	verapamil	6.5	bolus	10	3	4	1131.982
2024.07.02	verapamil	6.5	bolus	10	3	4	2848.627	441
2024.07.02	verapamil	6.5	bolus	10	3	4	489.926	455
2024.07.02	verapamil	6.5	bolus	10	3	4	399.383	322
2024.07.02	verapamil	6.5	bolus	10	1	6	702.284	196
2024.07.02	verapamil	6.5	bolus	10	1	6	1952.951	291
2024.07.02	verapamil	6.5	bolus	10	1	6	1930.415
2024.07.02	verapamil	6.5	bolus	10	1	6	2290.834	441
2024.07.02	verapamil	6.5	bolus	10	1	6	41.948	455
2024.07.02	verapamil	6.5	bolus	10	1	6	481.466	322
2024.07.02	verapamil	6.5	bolus	10	2	6	846.66	196
2024.07.02	verapamil	6.5	bolus	10	2	6	1252.068	291
2024.07.02	verapamil	6.5	bolus	10	2	6	1081.366
2024.07.02	verapamil	6.5	bolus	10	2	6	2722.071	441
2024.07.02	verapamil	6.5	bolus	10	2	6	539.357	455
2024.07.02	verapamil	6.5	bolus	10	2	6	382.016	322
2024.07.02	verapamil	6.5	bolus	10	3	6	865.533	196
2024.07.02	verapamil	6.5	bolus	10	3	6	1499.888	291
2024.07.02	verapamil	6.5	bolus	10	3	6	1423.615
2024.07.02	verapamil	6.5	bolus	10	3	6	2769.537	441
2024.07.02	verapamil	6.5	bolus	10	3	6	262.569	455
2024.07.02	verapamil	6.5	bolus	10	3	6	412.308	322
2024.07.02	verapamil	6.5	bolus	10	1	8	782.638	196
2024.07.02	verapamil	6.5	bolus	10	1	8	1627.451	291
2024.07.02	verapamil	6.5	bolus	10	1	8	1517.273
2024.07.02	verapamil	6.5	bolus	10	1	8	2642.79	441
2024.07.02	verapamil	6.5	bolus	10	1	8	218.582	455
2024.07.02	verapamil	6.5	bolus	10	1	8	421.733	322
2024.07.02	verapamil	6.5	bolus	10	2	8	775	196
2024.07.02	verapamil	6.5	bolus	10	2	8	1157.202	291
2024.07.02	verapamil	6.5	bolus	10	2	8	997.386
2024.07.02	verapamil	6.5	bolus	10	2	8	2466.056	441
2024.07.02	verapamil	6.5	bolus	10	2	8	381.288	455
2024.07.02	verapamil	6.5	bolus	10	2	8	345.616	322
2024.07.02	verapamil	6.5	bolus	10	3	8	870.824	196
2024.07.02	verapamil	6.5	bolus	10	3	8	1396.346	291
2024.07.02	verapamil	6.5	bolus	10	3	8	1247.799
2024.07.02	verapamil	6.5	bolus	10	3	8	2785.427	441
2024.07.02	verapamil	6.5	bolus	10	3	8	284.324	455
2024.07.02	verapamil	6.5	bolus	10	3	8	403.65	322
2024.07.02	verapamil	6.5	bolus	10	1	10	776.449	196
2024.07.02	verapamil	6.5	bolus	10	1	10	1731.827	291
2024.07.02	verapamil	6.5	bolus	10	1	10	1915.632
2024.07.02	verapamil	6.5	bolus	10	1	10	2639.207	441
2024.07.02	verapamil	6.5	bolus	10	1	10	137.878	455
2024.07.02	verapamil	6.5	bolus	10	1	10	418.575	322
2024.07.02	verapamil	6.5	bolus	10	2	10	862.549	196
2024.07.02	verapamil	6.5	bolus	10	2	10	1307.07	291
2024.07.02	verapamil	6.5	bolus	10	2	10	1254.582
2024.07.02	verapamil	6.5	bolus	10	2	10	2882.182	441
2024.07.02	verapamil	6.5	bolus	10	2	10	309.197	455
2024.07.02	verapamil	6.5	bolus	10	2	10	392.116	322
2024.07.02	verapamil	6.5	bolus	10	3	10	870.716	196
2024.07.02	verapamil	6.5	bolus	10	3	10	1424.804	291
2024.07.02	verapamil	6.5	bolus	10	3	10	1279.365
2024.07.02	verapamil	6.5	bolus	10	3	10	2838.569	441
2024.07.02	verapamil	6.5	bolus	10	3	10	210.659	455
2024.07.02	verapamil	6.5	bolus	10	3	10	399.308	322
2024.07.02	verapamil	6.5	bolus	10	1	15	782.649	196
2024.07.02	verapamil	6.5	bolus	10	1	15	1638.635	291
2024.07.02	verapamil	6.5	bolus	10	1	15	1485.69
2024.07.02	verapamil	6.5	bolus	10	1	15	2622.083	441
2024.07.02	verapamil	6.5	bolus	10	1	15	211.236	455
2024.07.02	verapamil	6.5	bolus	10	1	15	414.75	322
2024.07.02	verapamil	6.5	bolus	10	2	15	835.766	196
2024.07.02	verapamil	6.5	bolus	10	2	15	1281.637	291
2024.07.02	verapamil	6.5	bolus	10	2	15	1161.724
2024.07.02	verapamil	6.5	bolus	10	2	15	2512.889	441
2024.07.02	verapamil	6.5	bolus	10	2	15	198.557	455
2024.07.02	verapamil	6.5	bolus	10	2	15	374.658	322
2024.07.02	verapamil	6.5	bolus	10	3	15	899.149	196
2024.07.02	verapamil	6.5	bolus	10	3	15	1441.538	291
2024.07.02	verapamil	6.5	bolus	10	3	15	1369.665
2024.07.02	verapamil	6.5	bolus	10	3	15	2855.822	441
2024.07.02	verapamil	6.5	bolus	10	3	15	140.034	455
2024.07.02	verapamil	6.5	bolus	10	3	15	417.6	322
2024.07.02	verapamil	6.5	bolus	10	1	20	791.333	196
2024.07.02	verapamil	6.5	bolus	10	1	20	1606.442	291
2024.07.02	verapamil	6.5	bolus	10	1	20	1367.148
2024.07.02	verapamil	6.5	bolus	10	1	20	2690.363	441
2024.07.02	verapamil	6.5	bolus	10	1	20	170.403	455
2024.07.02	verapamil	6.5	bolus	10	1	20	426.05	322
2024.07.02	verapamil	6.5	bolus	10	2	20	857.6	196
2024.07.02	verapamil	6.5	bolus	10	2	20	1372.903	291
2024.07.02	verapamil	6.5	bolus	10	2	20	1370.982
2024.07.02	verapamil	6.5	bolus	10	2	20	2690.654	441
2024.07.02	verapamil	6.5	bolus	10	2	20	217.942	455
2024.07.02	verapamil	6.5	bolus	10	2	20	392.917	322
2024.07.02	verapamil	6.5	bolus	10	3	20	886.933	196
2024.07.02	verapamil	6.5	bolus	10	3	20	1462.804	291
2024.07.02	verapamil	6.5	bolus	10	3	20	1394.515
2024.07.02	verapamil	6.5	bolus	10	3	20	2802.783	441
2024.07.02	verapamil	6.5	bolus	10	3	20	136.619	455
2024.07.02	verapamil	6.5	bolus	10	3	20	427.15	322
2024.07.02	verapamil	6.5	bolus	10	1	25	732.891	196
2024.07.02	verapamil	6.5	bolus	10	1	25	1800.986	291
2024.07.02	verapamil	6.5	bolus	10	1	25	2227.031
2024.07.02	verapamil	6.5	bolus	10	1	25	2370.621	441
2024.07.02	verapamil	6.5	bolus	10	1	25	65.169	455
2024.07.02	verapamil	6.5	bolus	10	1	25	436.483	322
2024.07.02	verapamil	6.5	bolus	10	2	25	871.366	196
2024.07.02	verapamil	6.5	bolus	10	2	25	1300.369	291
2024.07.02	verapamil	6.5	bolus	10	2	25	1148.79
2024.07.02	verapamil	6.5	bolus	10	2	25	2542.626	441
2024.07.02	verapamil	6.5	bolus	10	2	25	168.865	455
2024.07.02	verapamil	6.5	bolus	10	2	25	382.291	322
2024.07.02	verapamil	6.5	bolus	10	3	25	882.199	196
2024.07.02	verapamil	6.5	bolus	10	3	25	1444.837	291
2024.07.02	verapamil	6.5	bolus	10	3	25	1484.173
2024.07.02	verapamil	6.5	bolus	10	3	25	2703.553	441
2024.07.02	verapamil	6.5	bolus	10	3	25	113.285	455
2024.07.02	verapamil	6.5	bolus	10	3	25	415.216	322
2024.07.02	verapamil	6.5	bolus	10	1	30	752.758	196
2024.07.02	verapamil	6.5	bolus	10	1	30	1667.451	291
2024.07.02	verapamil	6.5	bolus	10	1	30	1466.448
2024.07.02	verapamil	6.5	bolus	10	1	30	2664.36	441
2024.07.02	verapamil	6.5	bolus	10	1	30	122.629	455
2024.07.02	verapamil	6.5	bolus	10	1	30	427.666	322
2024.07.02	verapamil	6.5	bolus	10	2	30	880.799	196
2024.07.02	verapamil	6.5	bolus	10	2	30	1404.829	291
2024.07.02	verapamil	6.5	bolus	10	2	30	1395.09
2024.07.02	verapamil	6.5	bolus	10	2	30	2739.862	441
2024.07.02	verapamil	6.5	bolus	10	2	30	143.869	455
2024.07.02	verapamil	6.5	bolus	10	2	30	403.733	322
2024.07.02	verapamil	6.5	bolus	10	3	30	885.266	196
2024.07.02	verapamil	6.5	bolus	10	3	30	1450.938	291
2024.07.02	verapamil	6.5	bolus	10	3	30	1502.249
2024.07.02	verapamil	6.5	bolus	10	3	30	2704.223	441
2024.07.02	verapamil	6.5	bolus	10	3	30	91.473	455
2024.07.02	verapamil	6.5	bolus	10	3	30	417.983	322
2024.07.02	verapamil	6.5	bolus	10	1	40	779.158	196
2024.07.02	verapamil	6.5	bolus	10	1	40	1693.459	291
2024.07.02	verapamil	6.5	bolus	10	1	40	1622.798
2024.07.02	verapamil	6.5	bolus	10	1	40	2685.262	441
2024.07.02	verapamil	6.5	bolus	10	1	40	112.05	455
2024.07.02	verapamil	6.5	bolus	10	1	40	438.116	322
2024.07.02	verapamil	6.5	bolus	10	2	40	870.116	196
2024.07.02	verapamil	6.5	bolus	10	2	40	1451.238	291
2024.07.02	verapamil	6.5	bolus	10	2	40	1520.132
2024.07.02	verapamil	6.5	bolus	10	2	40	2781.915	441
2024.07.02	verapamil	6.5	bolus	10	2	40	111.086	455
2024.07.02	verapamil	6.5	bolus	10	2	40	414.5	322
2024.07.02	verapamil	6.5	bolus	10	3	40	908.866	196
2024.07.02	verapamil	6.5	bolus	10	3	40	1507.771	291
2024.07.02	verapamil	6.5	bolus	10	3	40	1573.032
2024.07.02	verapamil	6.5	bolus	10	3	40	2704.548	441
2024.07.02	verapamil	6.5	bolus	10	3	40	79.66	455
2024.07.02	verapamil	6.5	bolus	10	3	40	420.741	322
2024.07.02	verapamil	6.5	bolus	10	1	50	785.274	196
2024.07.02	verapamil	6.5	bolus	10	1	50	1817.701	291
2024.07.02	verapamil	6.5	bolus	10	1	50	2037.431
2024.07.02	verapamil	6.5	bolus	10	1	50	2595.788	441
2024.07.02	verapamil	6.5	bolus	10	1	50	69.722	455
2024.07.02	verapamil	6.5	bolus	10	1	50	451.55	322
2024.07.02	verapamil	6.5	bolus	10	2	50	896.266	196
2024.07.02	verapamil	6.5	bolus	10	2	50	1482.454	291
2024.07.02	verapamil	6.5	bolus	10	2	50	1575.073
2024.07.02	verapamil	6.5	bolus	10	2	50	2772.177	441
2024.07.02	verapamil	6.5	bolus	10	2	50	117.356	455
2024.07.02	verapamil	6.5	bolus	10	2	50	410.266	322
2024.07.02	verapamil	6.5	bolus	10	3	50	890.566	196
2024.07.02	verapamil	6.5	bolus	10	3	50	1579.388	291
2024.07.02	verapamil	6.5	bolus	10	3	50	1819.965
2024.07.02	verapamil	6.5	bolus	10	3	50	2539.491	441
2024.07.02	verapamil	6.5	bolus	10	3	50	54.452	455
2024.07.02	verapamil	6.5	bolus	10	3	50	430.433	322
2024.07.02	verapamil	6.5	bolus	10	1	60	762.324	196
2024.07.02	verapamil	6.5	bolus	10	1	60	1832.718	291
2024.07.02	verapamil	6.5	bolus	10	1	60	2226.414
2024.07.02	verapamil	6.5	bolus	10	1	60	2278.826	441
2024.07.02	verapamil	6.5	bolus	10	1	60	62.463	455
2024.07.02	verapamil	6.5	bolus	10	1	60	444.816	322
2024.07.02	verapamil	6.5	bolus	10	2	60	881.799	196
2024.07.02	verapamil	6.5	bolus	10	2	60	1766.255	291
2024.07.02	verapamil	6.5	bolus	10	2	60	1581.323
2024.07.02	verapamil	6.5	bolus	10	2	60	2614.004	441
2024.07.02	verapamil	6.5	bolus	10	2	60	84.038	455
2024.07.02	verapamil	6.5	bolus	10	2	60	420.133	322
2024.07.02	verapamil	6.5	bolus	10	3	60	872.533	196
2024.07.02	verapamil	6.5	bolus	10	3	60	1555.221	291
2024.07.02	verapamil	6.5	bolus	10	3	60	1732.932
2024.07.02	verapamil	6.5	bolus	10	3	60	2716.353	441
2024.07.02	verapamil	6.5	bolus	10	3	60	51.352	455
2024.07.02	verapamil	6.5	bolus	10	3	60	427.975	322
2024.07.02	verapamil	6.5	cont	10	1	2	48.783	196
2024.07.02	verapamil	6.5	cont	10	1	2	102.892	291
2024.07.02	verapamil	6.5	cont	10	1	2	0	471
2024.07.02	verapamil	6.5	cont	10	1	2	85.576	441
2024.07.02	verapamil	6.5	cont	10	1	2	9024.419	455
2024.07.02	verapamil	6.5	cont	10	1	2	23.492	322
2024.07.02	verapamil	6.5	cont	10	2	2	14.35	196
2024.07.02	verapamil	6.5	cont	10	2	2	30.15	291
2024.07.02	verapamil	6.5	cont	10	2	2	0	471
2024.07.02	verapamil	6.5	cont	10	2	2	0	441
2024.07.02	verapamil	6.5	cont	10	2	2	9148.38	455
2024.07.02	verapamil	6.5	cont	10	2	2	63.983	322
2024.07.02	verapamil	6.5	cont	10	3	2	78.295	196
2024.07.02	verapamil	6.5	cont	10	3	2	145.775	291
2024.07.02	verapamil	6.5	cont	10	3	2	0	471
2024.07.02	verapamil	6.5	cont	10	3	2	28.676	441
2024.07.02	verapamil	6.5	cont	10	3	2	8430.799	455
2024.07.02	verapamil	6.5	cont	10	3	2	29.767	322
2024.07.02	verapamil	6.5	cont	10	1	4	93.233	196
2024.07.02	verapamil	6.5	cont	10	1	4	209.2	291
2024.07.02	verapamil	6.5	cont	10	1	4	105.567	471
2024.07.02	verapamil	6.5	cont	10	1	4	111.101	441
2024.07.02	verapamil	6.5	cont	10	1	4	8643.601	455
2024.07.02	verapamil	6.5	cont	10	1	4	44.783	322
2024.07.02	verapamil	6.5	cont	10	2	4	41.508	196
2024.07.02	verapamil	6.5	cont	10	2	4	73.992	291
2024.07.02	verapamil	6.5	cont	10	2	4	20.883	471
2024.07.02	verapamil	6.5	cont	10	2	4	246.589	441
2024.07.02	verapamil	6.5	cont	10	2	4	8908.462	455
2024.07.02	verapamil	6.5	cont	10	2	4	61.867	322
2024.07.02	verapamil	6.5	cont	10	3	4	257.081	196
2024.07.02	verapamil	6.5	cont	10	3	4	444.918	291
2024.07.02	verapamil	6.5	cont	10	3	4	367.416	471
2024.07.02	verapamil	6.5	cont	10	3	4	199.529	441
2024.07.02	verapamil	6.5	cont	10	3	4	7473.223	455
2024.07.02	verapamil	6.5	cont	10	3	4	120.05	322
2024.07.02	verapamil	6.5	cont	10	1	6	287.898	196
2024.07.02	verapamil	6.5	cont	10	1	6	517.415	291
2024.07.02	verapamil	6.5	cont	10	1	6	440.416	471
2024.07.02	verapamil	6.5	cont	10	1	6	324.011	441
2024.07.02	verapamil	6.5	cont	10	1	6	7084.916	455
2024.07.02	verapamil	6.5	cont	10	1	6	140.566	322
2024.07.02	verapamil	6.5	cont	10	2	6	242.033	196
2024.07.02	verapamil	6.5	cont	10	2	6	406.701	291
2024.07.02	verapamil	6.5	cont	10	2	6	280.9	471
2024.07.02	verapamil	6.5	cont	10	2	6	562.825	441
2024.07.02	verapamil	6.5	cont	10	2	6	6935.316	455
2024.07.02	verapamil	6.5	cont	10	2	6	112.333	322
2024.07.02	verapamil	6.5	cont	10	3	6	427.775	196
2024.07.02	verapamil	6.5	cont	10	3	6	737.63	291
2024.07.02	verapamil	6.5	cont	10	3	6	625.049	471
2024.07.02	verapamil	6.5	cont	10	3	6	563.182	441
2024.07.02	verapamil	6.5	cont	10	3	6	5811.559	455
2024.07.02	verapamil	6.5	cont	10	3	6	223.733	322
2024.07.02	verapamil	6.5	cont	10	1	8	423.389	196
2024.07.02	verapamil	6.5	cont	10	1	8	787.424	291
2024.07.02	verapamil	6.5	cont	10	1	8	797.933	471
2024.07.02	verapamil	6.5	cont	10	1	8	1388.961	441
2024.07.02	verapamil	6.5	cont	10	1	8	4813.57	455
2024.07.02	verapamil	6.5	cont	10	1	8	226.683	322
2024.07.02	verapamil	6.5	cont	10	2	8	437.55	196
2024.07.02	verapamil	6.5	cont	10	2	8	694.635	291
2024.07.02	verapamil	6.5	cont	10	2	8	552.45	471
2024.07.02	verapamil	6.5	cont	10	2	8	539.237	441
2024.07.02	verapamil	6.5	cont	10	2	8	5521.138	455
2024.07.02	verapamil	6.5	cont	10	2	8	210.783	322
2024.07.02	verapamil	6.5	cont	10	3	8	567.4	196
2024.07.02	verapamil	6.5	cont	10	3	8	898.553	291
2024.07.02	verapamil	6.5	cont	10	3	8	883.916	471
2024.07.02	verapamil	6.5	cont	10	3	8	1185.283	441
2024.07.02	verapamil	6.5	cont	10	3	8	4053.982	455
2024.07.02	verapamil	6.5	cont	10	3	8	311.4	322
2024.07.02	verapamil	6.5	cont	10	1	10	535.091	196
2024.07.02	verapamil	6.5	cont	10	1	10	960.167	291
2024.07.02	verapamil	6.5	cont	10	1	10	790.041	471
2024.07.02	verapamil	6.5	cont	10	1	10	1503.993	441
2024.07.02	verapamil	6.5	cont	10	1	10	4255.12	455
2024.07.02	verapamil	6.5	cont	10	1	10	248.1	322
2024.07.02	verapamil	6.5	cont	10	2	10	573.858	196
2024.07.02	verapamil	6.5	cont	10	2	10	918.918	291
2024.07.02	verapamil	6.5	cont	10	2	10	552.466	471
2024.07.02	verapamil	6.5	cont	10	2	10	1181.027	441
2024.07.02	verapamil	6.5	cont	10	2	10	4085.729	455
2024.07.02	verapamil	6.5	cont	10	2	10	252.633	322
2024.07.02	verapamil	6.5	cont	10	3	10	659.416	196
2024.07.02	verapamil	6.5	cont	10	3	10	1063.403	291
2024.07.02	verapamil	6.5	cont	10	3	10	1058.032	471
2024.07.02	verapamil	6.5	cont	10	3	10	1855.308	441
2024.07.02	verapamil	6.5	cont	10	3	10	2994.206	455
2024.07.02	verapamil	6.5	cont	10	3	10	353.75	322
2024.07.02	verapamil	6.5	cont	10	1	15	650.216	196
2024.07.02	verapamil	6.5	cont	10	1	15	1337.476	291
2024.07.02	verapamil	6.5	cont	10	1	15	1364.124	471
2024.07.02	verapamil	6.5	cont	10	1	15	2405.002	441
2024.07.02	verapamil	6.5	cont	10	1	15	1873.391	455
2024.07.02	verapamil	6.5	cont	10	1	15	335.816	322
2024.07.02	verapamil	6.5	cont	10	2	15	759.433	196
2024.07.02	verapamil	6.5	cont	10	2	15	1176.859	291
2024.07.02	verapamil	6.5	cont	10	2	15	788.633	471
2024.07.02	verapamil	6.5	cont	10	2	15	2267.688	441
2024.07.02	verapamil	6.5	cont	10	2	15	1707.715	455
2024.07.02	verapamil	6.5	cont	10	2	15	331.708	322
2024.07.02	verapamil	6.5	cont	10	3	15	753.833	196
2024.07.02	verapamil	6.5	cont	10	3	15	1247.003	291
2024.07.02	verapamil	6.5	cont	10	3	15	1086.607	471
2024.07.02	verapamil	6.5	cont	10	3	15	2273.203	441
2024.07.02	verapamil	6.5	cont	10	3	15	1534.377	455
2024.07.02	verapamil	6.5	cont	10	3	15	403.833	322
2024.07.02	verapamil	6.5	cont	10	1	20	701.599	196
2024.07.02	verapamil	6.5	cont	10	1	20	1361.643	291
2024.07.02	verapamil	6.5	cont	10	1	20	1114.782	471
2024.07.02	verapamil	6.5	cont	10	1	20	2483.466	441
2024.07.02	verapamil	6.5	cont	10	1	20	1518.137	455
2024.07.02	verapamil	6.5	cont	10	1	20	333	322
2024.07.02	verapamil	6.5	cont	10	2	20	833.258	196
2024.07.02	verapamil	6.5	cont	10	2	20	1277.619	291
2024.07.02	verapamil	6.5	cont	10	2	20	835.316	471
2024.07.02	verapamil	6.5	cont	10	2	20	2282.882	441
2024.07.02	verapamil	6.5	cont	10	2	20	1127.423	455
2024.07.02	verapamil	6.5	cont	10	2	20	370.9	322
2024.07.02	verapamil	6.5	cont	10	3	20	816.433	196
2024.07.02	verapamil	6.5	cont	10	3	20	1302.203	291
2024.07.02	verapamil	6.5	cont	10	3	20	1128.899	471
2024.07.02	verapamil	6.5	cont	10	3	20	2472.313	441
2024.07.02	verapamil	6.5	cont	10	3	20	978.862	455
2024.07.02	verapamil	6.5	cont	10	3	20	395.775	322
2024.07.02	verapamil	6.5	cont	10	1	25	809.149	196
2024.07.02	verapamil	6.5	cont	10	1	25	1633.528	291
2024.07.02	verapamil	6.5	cont	10	1	25	1846.248	471
2024.07.02	verapamil	6.5	cont	10	1	25	2599.388	441
2024.07.02	verapamil	6.5	cont	10	1	25	486.857	455
2024.07.02	verapamil	6.5	cont	10	1	25	390.35	322
2024.07.02	verapamil	6.5	cont	10	2	25	841.166	196
2024.07.02	verapamil	6.5	cont	10	2	25	1367.142	291
2024.07.02	verapamil	6.5	cont	10	2	25	884.332	471
2024.07.02	verapamil	6.5	cont	10	2	25	2275.071	441
2024.07.02	verapamil	6.5	cont	10	2	25	838.404	455
2024.07.02	verapamil	6.5	cont	10	2	25	376.35	322
2024.07.02	verapamil	6.5	cont	10	3	25	847.316	196
2024.07.02	verapamil	6.5	cont	10	3	25	1383.569	291
2024.07.02	verapamil	6.5	cont	10	3	25	1264.69	471
2024.07.02	verapamil	6.5	cont	10	3	25	2591.118	441
2024.07.02	verapamil	6.5	cont	10	3	25	825.103	455
2024.07.02	verapamil	6.5	cont	10	3	25	422.383	322
2024.07.02	verapamil	6.5	cont	10	1	30	787.449	196
2024.07.02	verapamil	6.5	cont	10	1	30	1498.393	291
2024.07.02	verapamil	6.5	cont	10	1	30	1191.149	471
2024.07.02	verapamil	6.5	cont	10	1	30	2718.825	441
2024.07.02	verapamil	6.5	cont	10	1	30	674.8	455
2024.07.02	verapamil	6.5	cont	10	1	30	362.866	322
2024.07.02	verapamil	6.5	cont	10	2	30	865.791	196
2024.07.02	verapamil	6.5	cont	10	2	30	1386.251	291
2024.07.02	verapamil	6.5	cont	10	2	30	935.482	471
2024.07.02	verapamil	6.5	cont	10	2	30	2239.08	441
2024.07.02	verapamil	6.5	cont	10	2	30	661.706	455
2024.07.02	verapamil	6.5	cont	10	2	30	376.1	322
2024.07.02	verapamil	6.5	cont	10	3	30	840.024	196
2024.07.02	verapamil	6.5	cont	10	3	30	1344.185	291
2024.07.02	verapamil	6.5	cont	10	3	30	1264.69	471
2024.07.02	verapamil	6.5	cont	10	3	30	2635.016	441
2024.07.02	verapamil	6.5	cont	10	3	30	744.828	455
2024.07.02	verapamil	6.5	cont	10	3	30	420.233	322
2024.07.02	verapamil	6.5	cont	10	1	40	786.733	196
2024.07.02	verapamil	6.5	cont	10	1	40	1726.636	291
2024.07.02	verapamil	6.5	cont	10	1	40	1978.856	471
2024.07.02	verapamil	6.5	cont	10	1	40	2648.43	441
2024.07.02	verapamil	6.5	cont	10	1	40	195.002	455
2024.07.02	verapamil	6.5	cont	10	1	40	392.9	322
2024.07.02	verapamil	6.5	cont	10	2	40	884.191	196
2024.07.02	verapamil	6.5	cont	10	2	40	1480.501	291
2024.07.02	verapamil	6.5	cont	10	2	40	1097.416	471
2024.07.02	verapamil	6.5	cont	10	2	40	2253.635	441
2024.07.02	verapamil	6.5	cont	10	2	40	445.653	455
2024.07.02	verapamil	6.5	cont	10	2	40	384.616	322
2024.07.02	verapamil	6.5	cont	10	3	40	833.058	196
2024.07.02	verapamil	6.5	cont	10	3	40	1341.003	291
2024.07.02	verapamil	6.5	cont	10	3	40	1215.365	471
2024.07.02	verapamil	6.5	cont	10	3	40	2449.975	441
2024.07.02	verapamil	6.5	cont	10	3	40	679.2	455
2024.07.02	verapamil	6.5	cont	10	3	40	393.266	322
2024.07.02	verapamil	6.5	cont	10	1	50	820.133	196
2024.07.02	verapamil	6.5	cont	10	1	50	1611.311	291
2024.07.02	verapamil	6.5	cont	10	1	50	1474.382	471
2024.07.02	verapamil	6.5	cont	10	1	50	2677.259	441
2024.07.02	verapamil	6.5	cont	10	1	50	355.811	455
2024.07.02	verapamil	6.5	cont	10	1	50	382.183	322
2024.07.02	verapamil	6.5	cont	10	2	50	850.716	196
2024.07.02	verapamil	6.5	cont	10	2	50	1458.236	291
2024.07.02	verapamil	6.5	cont	10	2	50	1139.532	471
2024.07.02	verapamil	6.5	cont	10	2	50	2285.693	441
2024.07.02	verapamil	6.5	cont	10	2	50	373.312	455
2024.07.02	verapamil	6.5	cont	10	2	50	379.183	322
2024.07.02	verapamil	6.5	cont	10	3	50	833.549	196
2024.07.02	verapamil	6.5	cont	10	3	50	1382.401	291
2024.07.02	verapamil	6.5	cont	10	3	50	1388.665	471
2024.07.02	verapamil	6.5	cont	10	3	50	2480.221	441
2024.07.02	verapamil	6.5	cont	10	3	50	599.385	455
2024.07.02	verapamil	6.5	cont	10	3	50	420.516	322
2024.07.02	verapamil	6.5	cont	10	1	60	827.898	196
2024.07.02	verapamil	6.5	cont	10	1	60	1640.87	291
2024.07.02	verapamil	6.5	cont	10	1	60	1541.848	471
2024.07.02	verapamil	6.5	cont	10	1	60	2645.215	441
2024.07.02	verapamil	6.5	cont	10	1	60	332.28	455
2024.07.02	verapamil	6.5	cont	10	1	60	383.216	322
2024.07.02	verapamil	6.5	cont	10	2	60	885.299	196
2024.07.02	verapamil	6.5	cont	10	2	60	1522.785	291
2024.07.02	verapamil	6.5	cont	10	2	60	1231.266	471
2024.07.02	verapamil	6.5	cont	10	2	60	2244.56	441
2024.07.02	verapamil	6.5	cont	10	2	60	339.537	455
2024.07.02	verapamil	6.5	cont	10	2	60	382.416	322
2024.07.02	verapamil	6.5	cont	10	3	60	832.507	196
2024.07.02	verapamil	6.5	cont	10	3	60	1384.218	291
2024.07.02	verapamil	6.5	cont	10	3	60	1366.649	471
2024.07.02	verapamil	6.5	cont	10	3	60	2590.746	441
2024.07.02	verapamil	6.5	cont	10	3	60	589.511	455
2024.07.02	verapamil	6.5	cont	10	3	60	424.75	322
2024.07.02	verapamil	4.5	bolus	10	1	2	97.067	196
2024.07.02	verapamil	4.5	bolus	10	1	2	592.811	291
2024.07.02	verapamil	4.5	bolus	10	1	2	1494.231	471
2024.07.02	verapamil	4.5	bolus	10	1	2	0	441
2024.07.02	verapamil	4.5	bolus	10	1	2	8173.693	455
2024.07.02	verapamil	4.5	bolus	10	1	2	166.983	322
2024.07.02	verapamil	4.5	bolus	10	2	2	122.8	196
2024.07.02	verapamil	4.5	bolus	10	2	2	576.618	291
2024.07.02	verapamil	4.5	bolus	10	2	2	1607.79	471
2024.07.02	verapamil	4.5	bolus	10	2	2	0	441
2024.07.02	verapamil	4.5	bolus	10	2	2	7646.043	455
2024.07.02	verapamil	4.5	bolus	10	2	2	136.7	322
2024.07.02	verapamil	4.5	bolus	10	3	2	115.983	196
2024.07.02	verapamil	4.5	bolus	10	3	2	537.352	291
2024.07.02	verapamil	4.5	bolus	10	3	2	1447.524	471
2024.07.02	verapamil	4.5	bolus	10	3	2	0	441
2024.07.02	verapamil	4.5	bolus	10	3	2	7933.322	455
2024.07.02	verapamil	4.5	bolus	10	3	2	116.967	322
2024.07.02	verapamil	4.5	bolus	10	1	4	104.75	196
2024.07.02	verapamil	4.5	bolus	10	1	4	547.501	291
2024.07.02	verapamil	4.5	bolus	10	1	4	1474.508	471
2024.07.02	verapamil	4.5	bolus	10	1	4	101.372	441
2024.07.02	verapamil	4.5	bolus	10	1	4	7969.384	455
2024.07.02	verapamil	4.5	bolus	10	1	4	114.408	322
2024.07.02	verapamil	4.5	bolus	10	2	4	124.917	196
2024.07.02	verapamil	4.5	bolus	10	2	4	574.601	291
2024.07.02	verapamil	4.5	bolus	10	2	4	1613.682	471
2024.07.02	verapamil	4.5	bolus	10	2	4	67.131	441
2024.07.02	verapamil	4.5	bolus	10	2	4	7477.279	455
2024.07.02	verapamil	4.5	bolus	10	2	4	164.833	322
2024.07.02	verapamil	4.5	bolus	10	3	4	105.333	196
2024.07.02	verapamil	4.5	bolus	10	3	4	481.026	291
2024.07.02	verapamil	4.5	bolus	10	3	4	1276.265	471
2024.07.02	verapamil	4.5	bolus	10	3	4	35.913	441
2024.07.02	verapamil	4.5	bolus	10	3	4	8001.658	455
2024.07.02	verapamil	4.5	bolus	10	3	4	101.65	322
2024.07.02	verapamil	4.5	bolus	10	1	6	104.45	196
2024.07.02	verapamil	4.5	bolus	10	1	6	572.575	291
2024.07.02	verapamil	4.5	bolus	10	1	6	1365.565	471
2024.07.02	verapamil	4.5	bolus	10	1	6	95.269	441
2024.07.02	verapamil	4.5	bolus	10	1	6	7903.986	455
2024.07.02	verapamil	4.5	bolus	10	1	6	134.583	322
2024.07.02	verapamil	4.5	bolus	10	2	6	116.333	196
2024.07.02	verapamil	4.5	bolus	10	2	6	589.701	291
2024.07.02	verapamil	4.5	bolus	10	2	6	1774.182	471
2024.07.02	verapamil	4.5	bolus	10	2	6	332.806	441
2024.07.02	verapamil	4.5	bolus	10	2	6	7123.68	455
2024.07.02	verapamil	4.5	bolus	10	2	6	166.3	322
2024.07.02	verapamil	4.5	bolus	10	3	6	108.8	196
2024.07.02	verapamil	4.5	bolus	10	3	6	520.87	291
2024.07.02	verapamil	4.5	bolus	10	3	6	1253.924	471
2024.07.02	verapamil	4.5	bolus	10	3	6	282.913	441
2024.07.02	verapamil	4.5	bolus	10	3	6	7703.583	455
2024.07.02	verapamil	4.5	bolus	10	3	6	104.883	322
2024.07.02	verapamil	4.5	bolus	10	1	8	94.517	196
2024.07.02	verapamil	4.5	bolus	10	1	8	578.542	291
2024.07.02	verapamil	4.5	bolus	10	1	8	1553.403	471
2024.07.02	verapamil	4.5	bolus	10	1	8	63.125	441
2024.07.02	verapamil	4.5	bolus	10	1	8	8136.924	455
2024.07.02	verapamil	4.5	bolus	10	1	8	142.3	322
2024.07.02	verapamil	4.5	bolus	10	2	8	149.417	196
2024.07.02	verapamil	4.5	bolus	10	2	8	703.103	291
2024.07.02	verapamil	4.5	bolus	10	2	8	2007.581	471
2024.07.02	verapamil	4.5	bolus	10	2	8	295.522	441
2024.07.02	verapamil	4.5	bolus	10	2	8	6760.803	455
2024.07.02	verapamil	4.5	bolus	10	2	8	178.883	322
2024.07.02	verapamil	4.5	bolus	10	3	8	121.533	196
2024.07.02	verapamil	4.5	bolus	10	3	8	477.502	291
2024.07.02	verapamil	4.5	bolus	10	3	8	1282.516	471
2024.07.02	verapamil	4.5	bolus	10	3	8	416.28	441
2024.07.02	verapamil	4.5	bolus	10	3	8	7786.535	455
2024.07.02	verapamil	4.5	bolus	10	3	8	111.958	322
2024.07.02	verapamil	4.5	bolus	10	1	10	102.742	196
2024.07.02	verapamil	4.5	bolus	10	1	10	556.351	291
2024.07.02	verapamil	4.5	bolus	10	1	10	1531.318	471
2024.07.02	verapamil	4.5	bolus	10	1	10	65.711	441
2024.07.02	verapamil	4.5	bolus	10	1	10	7939.051	455
2024.07.02	verapamil	4.5	bolus	10	1	10	140.3	322
2024.07.02	verapamil	4.5	bolus	10	2	10	141.517	196
2024.07.02	verapamil	4.5	bolus	10	2	10	659.711	291
2024.07.02	verapamil	4.5	bolus	10	2	10	1895.873	471
2024.07.02	verapamil	4.5	bolus	10	2	10	408.326	441
2024.07.02	verapamil	4.5	bolus	10	2	10	7089.816	455
2024.07.02	verapamil	4.5	bolus	10	2	10	172.65	322
2024.07.02	verapamil	4.5	bolus	10	3	10	116.317	196
2024.07.02	verapamil	4.5	bolus	10	3	10	473.302	291
2024.07.02	verapamil	4.5	bolus	10	3	10	1160.666	471
2024.07.02	verapamil	4.5	bolus	10	3	10	376.598	441
2024.07.02	verapamil	4.5	bolus	10	3	10	7712.091	455
2024.07.02	verapamil	4.5	bolus	10	3	10	97.208	322
2024.07.02	verapamil	4.5	bolus	10	1	15	108.35	196
2024.07.02	verapamil	4.5	bolus	10	1	15	620.101	291
2024.07.02	verapamil	4.5	bolus	10	1	15	1672.306	471
2024.07.02	verapamil	4.5	bolus	10	1	15	75.754	441
2024.07.02	verapamil	4.5	bolus	10	1	15	7983.211	455
2024.07.02	verapamil	4.5	bolus	10	1	15	149.317	322
2024.07.02	verapamil	4.5	bolus	10	2	15	155.133	196
2024.07.02	verapamil	4.5	bolus	10	2	15	760.586	291
2024.07.02	verapamil	4.5	bolus	10	2	15	2109.256	471
2024.07.02	verapamil	4.5	bolus	10	2	15	350.892	441
2024.07.02	verapamil	4.5	bolus	10	2	15	6875.799	455
2024.07.02	verapamil	4.5	bolus	10	2	15	160.283	322
2024.07.02	verapamil	4.5	bolus	10	3	15	113.108	196
2024.07.02	verapamil	4.5	bolus	10	3	15	470.252	291
2024.07.02	verapamil	4.5	bolus	10	3	15	1210.899	471
2024.07.02	verapamil	4.5	bolus	10	3	15	404.381	441
2024.07.02	verapamil	4.5	bolus	10	3	15	7717.172	455
2024.07.02	verapamil	4.5	bolus	10	3	15	85	322
2024.07.02	verapamil	4.5	bolus	10	1	20	117.4	196
2024.07.02	verapamil	4.5	bolus	10	1	20	702.142	291
2024.07.02	verapamil	4.5	bolus	10	1	20	1757.027	471
2024.07.02	verapamil	4.5	bolus	10	1	20	75.664	441
2024.07.02	verapamil	4.5	bolus	10	1	20	7774.102	455
2024.07.02	verapamil	4.5	bolus	10	1	20	185.883	322
2024.07.02	verapamil	4.5	bolus	10	2	20	98.483	196
2024.07.02	verapamil	4.5	bolus	10	2	20	410.143	291
2024.07.02	verapamil	4.5	bolus	10	2	20	1099.174	471
2024.07.02	verapamil	4.5	bolus	10	2	20	472.103	441
2024.07.02	verapamil	4.5	bolus	10	2	20	7760.679	455
2024.07.02	verapamil	4.5	bolus	10	2	20	87.558	322
2024.07.02	verapamil	4.5	bolus	10	3	20	131.117	196
2024.07.02	verapamil	4.5	bolus	10	3	20	718.236	291
2024.07.02	verapamil	4.5	bolus	10	3	20	2026.131	471
2024.07.02	verapamil	4.5	bolus	10	3	20	420.999	441
2024.07.02	verapamil	4.5	bolus	10	3	20	6963.74	455
2024.07.02	verapamil	4.5	bolus	10	3	20	197.558	322
2024.07.02	verapamil	4.5	bolus	10	1	25	122.617	196
2024.07.02	verapamil	4.5	bolus	10	1	25	736.501	291
2024.07.02	verapamil	4.5	bolus	10	1	25	1821.152	471
2024.07.02	verapamil	4.5	bolus	10	1	25	97.096	441
2024.07.02	verapamil	4.5	bolus	10	1	25	7692.249	455
2024.07.02	verapamil	4.5	bolus	10	1	25	196.133	322
2024.07.02	verapamil	4.5	bolus	10	2	25	140.942	196
2024.07.02	verapamil	4.5	bolus	10	2	25	747.935	291
2024.07.02	verapamil	4.5	bolus	10	2	25	2098.415	471
2024.07.02	verapamil	4.5	bolus	10	2	25	491.554	441
2024.07.02	verapamil	4.5	bolus	10	2	25	6931.872	455
2024.07.02	verapamil	4.5	bolus	10	2	25	183.433	322
2024.07.02	verapamil	4.5	bolus	10	3	25	149.083	196
2024.07.02	verapamil	4.5	bolus	10	3	25	548.852	291
2024.07.02	verapamil	4.5	bolus	10	3	25	1439.749	471
2024.07.02	verapamil	4.5	bolus	10	3	25	423.41	441
2024.07.02	verapamil	4.5	bolus	10	3	25	7522.409	455
2024.07.02	verapamil	4.5	bolus	10	3	25	121.992	322
2024.07.02	verapamil	4.5	bolus	10	1	30	120.2	196
2024.07.02	verapamil	4.5	bolus	10	1	30	705.634	291
2024.07.02	verapamil	4.5	bolus	10	1	30	1768.198	471
2024.07.02	verapamil	4.5	bolus	10	1	30	292.777	441
2024.07.02	verapamil	4.5	bolus	10	1	30	7521.447	455
2024.07.02	verapamil	4.5	bolus	10	1	30	188.383	322
2024.07.02	verapamil	4.5	bolus	10	2	30	141.867	196
2024.07.02	verapamil	4.5	bolus	10	2	30	773.135	291
2024.07.02	verapamil	4.5	bolus	10	2	30	2142.39	471
2024.07.02	verapamil	4.5	bolus	10	2	30	486.365	441
2024.07.02	verapamil	4.5	bolus	10	2	30	6851.489	455
2024.07.02	verapamil	4.5	bolus	10	2	30	180.967	322
2024.07.02	verapamil	4.5	bolus	10	3	30	140.533	196
2024.07.02	verapamil	4.5	bolus	10	3	30	518.735	291
2024.07.02	verapamil	4.5	bolus	10	3	30	1293.915	471
2024.07.02	verapamil	4.5	bolus	10	3	30	442.604	441
2024.07.02	verapamil	4.5	bolus	10	3	30	7602.271	455
2024.07.02	verapamil	4.5	bolus	10	3	30	99.85	322
2024.07.02	verapamil	4.5	bolus	10	1	40	122.267	196
2024.07.02	verapamil	4.5	bolus	10	1	40	719.143	291
2024.07.02	verapamil	4.5	bolus	10	1	40	1787.106	471
2024.07.02	verapamil	4.5	bolus	10	1	40	311.075	441
2024.07.02	verapamil	4.5	bolus	10	1	40	7153.975	455
2024.07.02	verapamil	4.5	bolus	10	1	40	193.825	322
2024.07.02	verapamil	4.5	bolus	10	2	40	156.683	196
2024.07.02	verapamil	4.5	bolus	10	2	40	798.152	291
2024.07.02	verapamil	4.5	bolus	10	2	40	2206.723	471
2024.07.02	verapamil	4.5	bolus	10	2	40	500.003	441
2024.07.02	verapamil	4.5	bolus	10	2	40	6652.155	455
2024.07.02	verapamil	4.5	bolus	10	2	40	193.558	322
2024.07.02	verapamil	4.5	bolus	10	3	40	140.15	196
2024.07.02	verapamil	4.5	bolus	10	3	40	513.735	291
2024.07.02	verapamil	4.5	bolus	10	3	40	1331.166	471
2024.07.02	verapamil	4.5	bolus	10	3	40	640.856	441
2024.07.02	verapamil	4.5	bolus	10	3	40	7162.63	455
2024.07.02	verapamil	4.5	bolus	10	3	40	111	322
2024.07.02	verapamil	4.5	bolus	10	1	50	133.467	196
2024.07.02	verapamil	4.5	bolus	10	1	50	774.253	291
2024.07.02	verapamil	4.5	bolus	10	1	50	1972.763	471
2024.07.02	verapamil	4.5	bolus	10	1	50	365.271	441
2024.07.02	verapamil	4.5	bolus	10	1	50	7037.999	455
2024.07.02	verapamil	4.5	bolus	10	1	50	208.733	322
2024.07.02	verapamil	4.5	bolus	10	2	50	169.741	196
2024.07.02	verapamil	4.5	bolus	10	2	50	816.819	291
2024.07.02	verapamil	4.5	bolus	10	2	50	2249.665	471
2024.07.02	verapamil	4.5	bolus	10	2	50	622.43	441
2024.07.02	verapamil	4.5	bolus	10	2	50	6592.732	455
2024.07.02	verapamil	4.5	bolus	10	2	50	192.417	322
2024.07.02	verapamil	4.5	bolus	10	3	50	155.242	196
2024.07.02	verapamil	4.5	bolus	10	3	50	569.185	291
2024.07.02	verapamil	4.5	bolus	10	3	50	1401.582	471
2024.07.02	verapamil	4.5	bolus	10	3	50	805.679	441
2024.07.02	verapamil	4.5	bolus	10	3	50	7100.347	455
2024.07.02	verapamil	4.5	bolus	10	3	50	101.717	322
2024.07.02	verapamil	4.5	bolus	10	1	60	133.083	196
2024.07.02	verapamil	4.5	bolus	10	1	60	787.439	291
2024.07.02	verapamil	4.5	bolus	10	1	60	1998.091	471
2024.07.02	verapamil	4.5	bolus	10	1	60	404.38	441
2024.07.02	verapamil	4.5	bolus	10	1	60	6713.954	455
2024.07.02	verapamil	4.5	bolus	10	1	60	208.95	322
2024.07.02	verapamil	4.5	bolus	10	2	60	159.417	196
2024.07.02	verapamil	4.5	bolus	10	2	60	865.752	291
2024.07.02	verapamil	4.5	bolus	10	2	60	2380.981	471
2024.07.02	verapamil	4.5	bolus	10	2	60	507.336	441
2024.07.02	verapamil	4.5	bolus	10	2	60	6398.285	455
2024.07.02	verapamil	4.5	bolus	10	2	60	199.983	322
2024.07.02	verapamil	4.5	bolus	10	3	60	158.391	196
2024.07.02	verapamil	4.5	bolus	10	3	60	553.768	291
2024.07.02	verapamil	4.5	bolus	10	3	60	1394.963	471
2024.07.02	verapamil	4.5	bolus	10	3	60	843.208	441
2024.07.02	verapamil	4.5	bolus	10	3	60	7215.854	455
2024.07.02	verapamil	4.5	bolus	10	3	60	110.683	322
2024.07.02	verapamil	4.5	cont	10	1	2	0	196
2024.07.02	verapamil	4.5	cont	10	1	2	0	291
2024.07.02	verapamil	4.5	cont	10	1	2	0	471
2024.07.02	verapamil	4.5	cont	10	1	2	0	441
2024.07.02	verapamil	4.5	cont	10	1	2	9629.768	455
2024.07.02	verapamil	4.5	cont	10	1	2	0	322
2024.07.02	verapamil	4.5	cont	10	2	2	39.283	196
2024.07.02	verapamil	4.5	cont	10	2	2	173.192	291
2024.07.02	verapamil	4.5	cont	10	2	2	391.332	471
2024.07.02	verapamil	4.5	cont	10	2	2	0	441
2024.07.02	verapamil	4.5	cont	10	2	2	9232.097	455
2024.07.02	verapamil	4.5	cont	10	2	2	32.15	322
2024.07.02	verapamil	4.5	cont	10	3	2	0	196
2024.07.02	verapamil	4.5	cont	10	3	2	0	291
2024.07.02	verapamil	4.5	cont	10	3	2	0	471
2024.07.02	verapamil	4.5	cont	10	3	2	0	441
2024.07.02	verapamil	4.5	cont	10	3	2	9948.188	455
2024.07.02	verapamil	4.5	cont	10	3	2	0	322
2024.07.02	verapamil	4.5	cont	10	1	4	0	196
2024.07.02	verapamil	4.5	cont	10	1	4	0	291
2024.07.02	verapamil	4.5	cont	10	1	4	0	471
2024.07.02	verapamil	4.5	cont	10	1	4	0	441
2024.07.02	verapamil	4.5	cont	10	1	4	9603.928	455
2024.07.02	verapamil	4.5	cont	10	1	4	0	322
2024.07.02	verapamil	4.5	cont	10	2	4	47.867	196
2024.07.02	verapamil	4.5	cont	10	2	4	219.492	291
2024.07.02	verapamil	4.5	cont	10	2	4	527.059	471
2024.07.02	verapamil	4.5	cont	10	2	4	0	441
2024.07.02	verapamil	4.5	cont	10	2	4	9168.288	455
2024.07.02	verapamil	4.5	cont	10	2	4	50.958	322
2024.07.02	verapamil	4.5	cont	10	3	4	30.392	196
2024.07.02	verapamil	4.5	cont	10	3	4	166.592	291
2024.07.02	verapamil	4.5	cont	10	3	4	275.319	471
2024.07.02	verapamil	4.5	cont	10	3	4	0	441
2024.07.02	verapamil	4.5	cont	10	3	4	9739.271	455
2024.07.02	verapamil	4.5	cont	10	3	4	23.783	322
2024.07.02	verapamil	4.5	cont	10	1	6	0	196
2024.07.02	verapamil	4.5	cont	10	1	6	0	291
2024.07.02	verapamil	4.5	cont	10	1	6	0	471
2024.07.02	verapamil	4.5	cont	10	1	6	0	441
2024.07.02	verapamil	4.5	cont	10	1	6	9535.605	455
2024.07.02	verapamil	4.5	cont	10	1	6	0	322
2024.07.02	verapamil	4.5	cont	10	2	6	49.7	196
2024.07.02	verapamil	4.5	cont	10	2	6	221.133	291
2024.07.02	verapamil	4.5	cont	10	2	6	467.444	471
2024.07.02	verapamil	4.5	cont	10	2	6	0	441
2024.07.02	verapamil	4.5	cont	10	2	6	9087.879	455
2024.07.02	verapamil	4.5	cont	10	2	6	27.742	322
2024.07.02	verapamil	4.5	cont	10	3	6	38.767	196
2024.07.02	verapamil	4.5	cont	10	3	6	175.533	291
2024.07.02	verapamil	4.5	cont	10	3	6	253.298	471
2024.07.02	verapamil	4.5	cont	10	3	6	0	441
2024.07.02	verapamil	4.5	cont	10	3	6	9379.379	455
2024.07.02	verapamil	4.5	cont	10	3	6	25.492	322
2024.07.02	verapamil	4.5	cont	10	1	8	0	196
[truncated: 3,497 more rows]
